# Supplementary material for: Maximal response to a mechanical leader at critical group size in ant collectives
Source: Nat Commun. 2025 Jul 1;16:5983. doi: 10.1038/s41467-025-61158-6 (PMC12219395; doi:10.1038/s41467-025-61158-6)
Supplement: Supplementary file 6 — Source Data [file 41467_2025_61158_MOESM6_ESM.zip]

Archive with 110 entries (105 files):
- data/
- data/fig4_sim_very_large/
- __MACOSX/data/._fig4_sim_very_large
- data/.DS_Store
- __MACOSX/data/._.DS_Store
- data/fig2.xlsx
- __MACOSX/data/._fig2.xlsx
- data/fig5_sim_response.npz
- __MACOSX/data/._fig5_sim_response.npz
- data/fig6b.npz
- data/fig5_exp_response.txt
- data/fig6a.npz
- data/fig4_sim_intermediate/
- __MACOSX/data/._fig4_sim_intermediate
- data/fig4_exp.xlsx
- __MACOSX/data/._fig4_exp.xlsx
- data/fig4_small/
- __MACOSX/data/._fig4_small
- data/fig4_sim_large/
- __MACOSX/data/._fig4_sim_large
- data/fig3.csv
- __MACOSX/data/._fig3.csv
- data/fig4_sim_very_large/run_2.npz
- __MACOSX/data/fig4_sim_very_large/._run_2.npz
- data/fig4_sim_very_large/run_3.npz
- __MACOSX/data/fig4_sim_very_large/._run_3.npz
- data/fig4_sim_very_large/run_1.npz
- __MACOSX/data/fig4_sim_very_large/._run_1.npz
- data/fig4_sim_very_large/.DS_Store
- __MACOSX/data/fig4_sim_very_large/._.DS_Store
- data/fig4_sim_very_large/run_4.npz
- __MACOSX/data/fig4_sim_very_large/._run_4.npz
- data/fig4_sim_very_large/run_5.npz
- __MACOSX/data/fig4_sim_very_large/._run_5.npz
- data/fig4_sim_very_large/run_7.npz
- __MACOSX/data/fig4_sim_very_large/._run_7.npz
- data/fig4_sim_very_large/run_6.npz
- __MACOSX/data/fig4_sim_very_large/._run_6.npz
- data/fig4_sim_very_large/run_10.npz
- __MACOSX/data/fig4_sim_very_large/._run_10.npz
- data/fig4_sim_very_large/run_8.npz
- __MACOSX/data/fig4_sim_very_large/._run_8.npz
- data/fig4_sim_very_large/run_9.npz
- __MACOSX/data/fig4_sim_very_large/._run_9.npz
- data/fig4_sim_intermediate/run_2.npz
- __MACOSX/data/fig4_sim_intermediate/._run_2.npz
- data/fig4_sim_intermediate/run_3.npz
- __MACOSX/data/fig4_sim_intermediate/._run_3.npz
- data/fig4_sim_intermediate/run_1.npz
- __MACOSX/data/fig4_sim_intermediate/._run_1.npz
- data/fig4_sim_intermediate/.DS_Store
- __MACOSX/data/fig4_sim_intermediate/._.DS_Store
- data/fig4_sim_intermediate/run_4.npz
- __MACOSX/data/fig4_sim_intermediate/._run_4.npz
- data/fig4_sim_intermediate/run_5.npz
- __MACOSX/data/fig4_sim_intermediate/._run_5.npz
- data/fig4_sim_intermediate/run_7.npz
- __MACOSX/data/fig4_sim_intermediate/._run_7.npz
- data/fig4_sim_intermediate/run_6.npz
- __MACOSX/data/fig4_sim_intermediate/._run_6.npz
- data/fig4_sim_intermediate/run_10.npz
- __MACOSX/data/fig4_sim_intermediate/._run_10.npz
- data/fig4_sim_intermediate/run_8.npz
- __MACOSX/data/fig4_sim_intermediate/._run_8.npz
- data/fig4_sim_intermediate/run_9.npz
- __MACOSX/data/fig4_sim_intermediate/._run_9.npz
- data/fig4_small/run_2.npz
- __MACOSX/data/fig4_small/._run_2.npz
- data/fig4_small/run_3.npz
- __MACOSX/data/fig4_small/._run_3.npz
- data/fig4_small/run_1.npz
- __MACOSX/data/fig4_small/._run_1.npz
- data/fig4_small/.DS_Store
- __MACOSX/data/fig4_small/._.DS_Store
- data/fig4_small/run_4.npz
- __MACOSX/data/fig4_small/._run_4.npz
- data/fig4_small/run_5.npz
- __MACOSX/data/fig4_small/._run_5.npz
- data/fig4_small/run_7.npz
- __MACOSX/data/fig4_small/._run_7.npz
- data/fig4_small/run_6.npz
- __MACOSX/data/fig4_small/._run_6.npz
- data/fig4_small/run_10.npz
- __MACOSX/data/fig4_small/._run_10.npz
- data/fig4_small/run_8.npz
- __MACOSX/data/fig4_small/._run_8.npz
- data/fig4_small/run_9.npz
- __MACOSX/data/fig4_small/._run_9.npz
- data/fig4_sim_large/run_2.npz
- __MACOSX/data/fig4_sim_large/._run_2.npz
- data/fig4_sim_large/run_3.npz
- __MACOSX/data/fig4_sim_large/._run_3.npz
- data/fig4_sim_large/run_1.npz
- __MACOSX/data/fig4_sim_large/._run_1.npz
- data/fig4_sim_large/.DS_Store
- __MACOSX/data/fig4_sim_large/._.DS_Store
- data/fig4_sim_large/run_4.npz
- __MACOSX/data/fig4_sim_large/._run_4.npz
- data/fig4_sim_large/run_5.npz
- __MACOSX/data/fig4_sim_large/._run_5.npz
- data/fig4_sim_large/run_7.npz
- __MACOSX/data/fig4_sim_large/._run_7.npz
- data/fig4_sim_large/run_6.npz
- __MACOSX/data/fig4_sim_large/._run_6.npz
- data/fig4_sim_large/run_10.npz
- __MACOSX/data/fig4_sim_large/._run_10.npz
- data/fig4_sim_large/run_8.npz
- __MACOSX/data/fig4_sim_large/._run_8.npz
- data/fig4_sim_large/run_9.npz
- __MACOSX/data/fig4_sim_large/._run_9.npz
