# Supplementary material for: Maximal response to a mechanical leader at critical group size in ant collectives
Source: Nat Commun. 2025 Jul 1;16:5983. doi: 10.1038/s41467-025-61158-6 (PMC12219395; doi:10.1038/s41467-025-61158-6)
Supplement: Supplementary file 6 — Source Data [file 41467_2025_61158_MOESM6_ESM.zip › data/fig2.xlsx]

## Sheet: small
Frame_no	blade_pos_in_deg	blade_angular_velocity	rod_pos_in_deg	rod_angular_velocity
0	106.53	0	95.8	0
1	105.97	0	95.8	0
2	106.09	0	95.8	0
3	106.09	0	95.8	0
4	106.17	0	95.72	0
5	106.17	0	95.72	0
6	106.21	0	95.72	0
7	106.15	0	95.72	0
8	105.89	0	95.66	0
9	105.74	0	95.66	0
10	105.69	0	95.66	0
11	106	0	95.66	0
12	105.75	0	95.66	0
13	105.76	0	95.61	0
14	105.49	0	95.6	0
15	105.78	0	95.53	0
16	106.2	0	95.53	0
17	105.49	0	95.53	0
18	105.85	0	95.51	0
19	105.72	0	95.52	0
20	105.67	0	95.46	0
21	105.92	0	95.46	0
22	105.95	0	95.4	0
23	105.82	0	95.4	0
24	105.72	0	95.34	0
25	105.72	0.81	95.33	0.47
26	105.6	0.81	95.31	0.47
27	105.52	0.81	95.27	0.47
28	105.83	0.81	95.27	0.47
29	105.65	0.81	95.27	0.47
30	105.92	0.81	95.26	0.47
31	105.62	0.81	95.2	0.47
32	105.51	0.81	95.17	0.47
33	105.62	0.81	95.21	0.47
34	105.72	0.81	95.13	0.47
35	105.34	0.81	95.13	0.47
36	105.12	0.81	95.12	0.47
37	105.12	0.81	95.12	0.47
38	105.4	0.81	95.08	0.47
39	105.55	0.81	95.07	0.47
40	105.1	0.81	95.07	0.47
41	105.27	0.81	95.06	0.47
42	105.34	0.81	95.01	0.47
43	105.09	0.81	95.01	0.47
44	105.22	0.81	95.01	0.47
45	105.3	0.81	95.01	0.47
46	105.02	0.81	94.94	0.47
47	105.13	0.81	94.94	0.47
48	105.58	0.81	95	0.47
49	105.34	0.81	94.94	0.47
50	105.43	0.29	94.94	0.39
51	105.19	0.29	94.94	0.39
52	105.27	0.29	94.87	0.39
53	105.43	0.29	94.93	0.39
54	105.23	0.29	94.87	0.39
55	105.27	0.29	94.87	0.39
56	105.13	0.29	94.87	0.39
57	105.08	0.29	94.8	0.39
58	104.91	0.29	94.78	0.39
59	104.81	0.29	94.8	0.39
60	104.71	0.29	94.76	0.39
61	104.75	0.29	94.74	0.39
62	105	0.29	94.74	0.39
63	104.78	0.29	94.75	0.39
64	105.17	0.29	94.72	0.39
65	104.91	0.29	94.68	0.39
66	104.92	0.29	94.65	0.39
67	104.92	0.29	94.61	0.39
68	105.08	0.29	94.61	0.39
69	104.81	0.29	94.61	0.39
70	104.75	0.29	94.61	0.39
71	104.81	0.29	94.61	0.39
72	104.98	0.29	94.59	0.39
73	104.75	0.29	94.6	0.39
74	104.92	0.29	94.6	0.39
75	104.98	0.45	94.6	0.34
76	104.81	0.45	94.59	0.34
77	104.78	0.45	94.6	0.34
78	104.71	0.45	94.61	0.34
79	104.48	0.45	94.61	0.34
80	104.46	0.45	94.61	0.34
81	104.68	0.45	94.61	0.34
82	104.75	0.45	94.61	0.34
83	104.58	0.45	94.61	0.34
84	104.95	0.45	94.62	0.34
85	104.92	0.45	94.61	0.34
86	104.95	0.45	94.59	0.34
87	104.7	0.45	94.62	0.34
88	104.31	0.45	94.62	0.34
89	104.7	0.45	94.61	0.34
90	104.95	0.45	94.61	0.34
91	105.05	0.45	94.55	0.34
92	105.03	0.45	94.55	0.34
93	104.92	0.45	94.59	0.34
94	104.73	0.45	94.59	0.34
95	104.95	0.45	94.59	0.34
96	104.73	0.45	94.59	0.34
97	104.98	0.45	94.57	0.34
98	104.66	0.45	94.59	0.34
99	104.66	0.45	94.59	0.34
100	104.68	0.3	94.61	-0.01
101	104.71	0.3	94.68	-0.01
102	104.26	0.3	94.61	-0.01
103	104.7	0.3	94.67	-0.01
104	104.75	0.3	94.68	-0.01
105	104.8	0.3	94.67	-0.01
106	104.66	0.3	94.67	-0.01
107	105	0.3	94.67	-0.01
108	104.58	0.3	94.65	-0.01
109	104.85	0.3	94.65	-0.01
110	104.75	0.3	94.72	-0.01
111	104.75	0.3	94.68	-0.01
112	104.78	0.3	94.74	-0.01
113	104.68	0.3	94.74	-0.01
114	104.75	0.3	94.74	-0.01
115	104.91	0.3	94.74	-0.01
116	104.66	0.3	94.74	-0.01
117	104.9	0.3	94.72	-0.01
118	104.68	0.3	94.71	-0.01
119	104.68	0.3	94.81	-0.01
120	105	0.3	94.8	-0.01
121	104.7	0.3	94.78	-0.01
122	105.08	0.3	94.87	-0.01
123	104.7	0.3	94.87	-0.01
124	104.68	0.3	94.93	-0.01
125	104.68	0	94.94	-0.33
126	104.73	0	94.98	-0.33
127	104.85	0	95	-0.33
128	104.78	0	95	-0.33
129	105.15	0	95	-0.33
130	104.98	0	95	-0.33
131	105.2	0	95.01	-0.33
132	105.33	0	95.07	-0.33
133	105.43	0	95.06	-0.33
134	105.4	0	95.07	-0.33
135	105.52	0	95.08	-0.33
136	105.17	0	95.08	-0.33
137	105.25	0	95.13	-0.33
138	105.13	0	95.12	-0.33
139	105.3	0	95.14	-0.33
140	105.15	0	95.15	-0.33
141	105.5	0	95.13	-0.33
142	105.4	0	95.13	-0.33
143	105.25	0	95.2	-0.33
144	105.08	0	95.2	-0.33
145	105.27	0	95.19	-0.33
146	105.37	0	95.25	-0.33
147	105.5	0	95.21	-0.33
148	105.3	0	95.27	-0.33
149	105.2	0	95.26	-0.33
150	105.27	-0.59	95.27	-0.33
151	105.62	-0.59	95.27	-0.33
152	105.62	-0.59	95.26	-0.33
153	105.62	-0.59	95.27	-0.33
154	105.55	-0.59	95.27	-0.33
155	105.65	-0.59	95.33	-0.33
156	105.6	-0.59	95.33	-0.33
157	105.52	-0.59	95.33	-0.33
158	105.89	-0.59	95.34	-0.33
159	105.5	-0.59	95.34	-0.33
160	105.67	-0.59	95.33	-0.33
161	105.52	-0.59	95.33	-0.33
162	105.54	-0.59	95.36	-0.33
163	105.42	-0.59	95.34	-0.33
164	105.55	-0.59	95.34	-0.33
165	105.75	-0.59	95.39	-0.33
166	105.72	-0.59	95.33	-0.33
167	105.72	-0.59	95.35	-0.33
168	105.47	-0.59	95.4	-0.33
169	105.79	-0.59	95.4	-0.33
170	105.72	-0.59	95.39	-0.33
171	105.86	-0.59	95.38	-0.33
172	105.6	-0.59	95.4	-0.33
173	105.67	-0.59	95.4	-0.33
174	105.54	-0.59	95.33	-0.33
175	105.72	-0.45	95.4	-0.13
176	105.54	-0.45	95.4	-0.13
177	105.67	-0.45	95.4	-0.13
178	105.65	-0.45	95.4	-0.13
179	105.47	-0.45	95.4	-0.13
180	105.82	-0.45	95.4	-0.13
181	105.57	-0.45	95.4	-0.13
182	105.89	-0.45	95.4	-0.13
183	105.5	-0.45	95.4	-0.13
184	105.82	-0.45	95.33	-0.13
185	105.5	-0.45	95.34	-0.13
186	105.54	-0.45	95.35	-0.13
187	105.69	-0.45	95.36	-0.13
188	105.72	-0.45	95.4	-0.13
189	105.72	-0.45	95.4	-0.13
190	105.72	-0.45	95.4	-0.13
191	105.75	-0.45	95.4	-0.13
192	105.82	-0.45	95.4	-0.13
193	105.76	-0.45	95.4	-0.13
194	105.69	-0.45	95.36	-0.13
195	105.68	-0.45	95.4	-0.13
196	105.4	-0.45	95.47	-0.13
197	105.39	-0.45	95.53	-0.13
198	105.5	-0.45	95.4	-0.13
199	105.62	-0.45	95.4	-0.13
200	105.19	0.53	95.4	0
201	105.6	0.53	95.4	0
202	105.6	0.53	95.41	0
203	105.54	0.53	95.4	0
204	105.75	0.53	95.41	0
205	105.75	0.53	95.4	0
206	105.72	0.53	95.4	0
207	105.82	0.53	95.4	0
208	105.92	0.53	95.4	0
209	105.57	0.53	95.38	0
210	105.52	0.53	95.34	0
211	105.57	0.53	95.41	0
212	105.22	0.53	95.41	0
213	105.52	0.53	95.4	0
214	105.76	0.53	95.4	0
215	105.55	0.53	95.4	0
216	105.74	0.53	95.4	0
217	105.62	0.53	95.4	0
218	105.62	0.53	95.38	0
219	105.6	0.53	95.41	0
220	105.72	0.53	95.4	0
221	105.72	0.53	95.4	0
222	105.62	0.53	95.4	0
223	105.62	0.53	95.4	0
224	105.4	0.53	95.44	0
225	105.62	-0.43	95.4	0
226	105.79	-0.43	95.4	0
227	105.78	-0.43	95.4	0
228	105.5	-0.43	95.44	0
229	105.72	-0.43	95.44	0
230	105.64	-0.43	95.43	0
231	105.78	-0.43	95.43	0
232	105.52	-0.43	95.4	0
233	105.54	-0.43	95.4	0
234	105.75	-0.43	95.4	0
235	105.79	-0.43	95.39	0
236	105.72	-0.43	95.4	0
237	105.62	-0.43	95.36	0
238	105.69	-0.43	95.4	0
239	105.92	-0.43	95.4	0
240	105.79	-0.43	95.4	0
241	105.62	-0.43	95.4	0
242	105.57	-0.43	95.4	0
243	105.72	-0.43	95.41	0
244	105.69	-0.43	95.4	0
245	105.82	-0.43	95.4	0
246	105.72	-0.43	95.4	0
247	105.5	-0.43	95.4	0
248	105.52	-0.43	95.4	0
249	105.72	-0.43	95.39	0
250	105.85	-0.23	95.39	0.01
251	105.72	-0.23	95.4	0.01
252	105.55	-0.23	95.44	0.01
253	105.52	-0.23	95.38	0.01
254	105.62	-0.23	95.38	0.01
255	105.61	-0.23	95.33	0.01
256	105.52	-0.23	95.4	0.01
257	105.72	-0.23	95.31	0.01
258	105.6	-0.23	95.38	0.01
259	105.76	-0.23	95.38	0.01
260	105.62	-0.23	95.39	0.01
261	105.52	-0.23	95.39	0.01
262	105.62	-0.23	95.38	0.01
263	105.62	-0.23	95.38	0.01
264	105.47	-0.23	95.38	0.01
265	105.34	-0.23	95.4	0.01
266	105.54	-0.23	95.4	0.01
267	105.57	-0.23	95.4	0.01
268	105.5	-0.23	95.4	0.01
269	105.32	-0.23	95.4	0.01
270	105.49	-0.23	95.34	0.01
271	105.57	-0.23	95.4	0.01
272	105.37	-0.23	95.4	0.01
273	105.47	-0.23	95.4	0.01
274	105.29	-0.23	95.41	0.01
275	105.4	0.45	95.36	0.03
276	105.47	0.45	95.4	0.03
277	105.62	0.45	95.4	0.03
278	105.52	0.45	95.4	0.03
279	105.72	0.45	95.4	0.03
280	105.72	0.45	95.4	0.03
281	105.6	0.45	95.4	0.03
282	105.72	0.45	95.4	0.03
283	105.69	0.45	95.4	0.03
284	105.82	0.45	95.41	0.03
285	105.82	0.45	95.4	0.03
286	105.67	0.45	95.4	0.03
287	105.72	0.45	95.41	0.03
288	105.52	0.45	95.38	0.03
289	105.62	0.45	95.42	0.03
290	105.72	0.45	95.4	0.03
291	105.6	0.45	95.4	0.03
292	105.89	0.45	95.4	0.03
293	105.62	0.45	95.4	0.03
294	105.72	0.45	95.4	0.03
295	105.52	0.45	95.39	0.03
296	105.62	0.45	95.4	0.03
297	105.54	0.45	95.4	0.03
298	105.6	0.45	95.4	0.03
299	105.67	0.45	95.4	0.03
300	105.72	-0.32	95.4	-0.04
301	105.69	-0.32	95.4	-0.04
302	105.82	-0.32	95.47	-0.04
303	105.62	-0.32	95.41	-0.04
304	105.67	-0.32	95.47	-0.04
305	105.72	-0.32	95.47	-0.04
306	105.72	-0.32	95.47	-0.04
307	105.67	-0.32	95.47	-0.04
308	105.75	-0.32	95.47	-0.04
309	105.95	-0.32	95.47	-0.04
310	105.89	-0.32	95.47	-0.04
311	105.82	-0.32	95.46	-0.04
312	105.47	-0.32	95.46	-0.04
313	105.82	-0.32	95.47	-0.04
314	105.61	-0.32	95.47	-0.04
315	105.6	-0.32	95.47	-0.04
316	105.57	-0.32	95.47	-0.04
317	105.44	-0.32	95.47	-0.04
318	105.47	-0.32	95.47	-0.04
319	105.75	-0.32	95.46	-0.04
320	105.75	-0.32	95.46	-0.04
321	105.65	-0.32	95.47	-0.04
322	105.79	-0.32	95.47	-0.04
323	105.81	-0.32	95.47	-0.04
324	105.62	-0.32	95.47	-0.04
325	105.69	0.03	95.47	-0.07
326	105.75	0.03	95.41	-0.07
327	105.69	0.03	95.4	-0.07
328	106.04	0.03	95.47	-0.07
329	106.04	0.03	95.46	-0.07
330	105.86	0.03	95.47	-0.07
331	105.47	0.03	95.47	-0.07
332	105.69	0.03	95.47	-0.07
333	105.51	0.03	95.41	-0.07
334	105.76	0.03	95.47	-0.07
335	105.76	0.03	95.47	-0.07
336	105.64	0.03	95.46	-0.07
337	105.72	0.03	95.47	-0.07
338	105.82	0.03	95.46	-0.07
339	105.95	0.03	95.46	-0.07
340	105.44	0.03	95.46	-0.07
341	105.47	0.03	95.46	-0.07
342	105.97	0.03	95.46	-0.07
343	105.45	0.03	95.46	-0.07
344	105.75	0.03	95.53	-0.07
345	105.72	0.03	95.53	-0.07
346	105.67	0.03	95.46	-0.07
347	105.83	0.03	95.53	-0.07
348	105.72	0.03	95.52	-0.07
349	105.82	0.03	95.53	-0.07
350	105.75	-0.06	95.53	-0.06
351	105.6	-0.06	95.54	-0.06
352	105.52	-0.06	95.53	-0.06
353	105.69	-0.06	95.53	-0.06
354	105.74	-0.06	95.59	-0.06
355	105.82	-0.06	95.54	-0.06
356	105.92	-0.06	95.59	-0.06
357	105.74	-0.06	95.6	-0.06
358	105.57	-0.06	95.59	-0.06
359	105.54	-0.06	95.59	-0.06
360	105.43	-0.06	95.6	-0.06
361	105.52	-0.06	95.6	-0.06
362	105.85	-0.06	95.6	-0.06
363	105.65	-0.06	95.66	-0.06
364	105.47	-0.06	95.6	-0.06
365	105.62	-0.06	95.59	-0.06
366	105.79	-0.06	95.59	-0.06
367	105.62	-0.06	95.6	-0.06
368	105.44	-0.06	95.6	-0.06
369	105.69	-0.06	95.59	-0.06
370	105.6	-0.06	95.6	-0.06
371	105.75	-0.06	95.6	-0.06
372	105.72	-0.06	95.66	-0.06
373	105.6	-0.06	95.66	-0.06
374	105.32	-0.06	95.66	-0.06
375	105.82	-0.07	95.66	-0.13
376	105.72	-0.07	95.66	-0.13
377	105.82	-0.07	95.66	-0.13
378	105.76	-0.07	95.66	-0.13
379	105.82	-0.07	95.65	-0.13
380	105.62	-0.07	95.66	-0.13
381	105.85	-0.07	95.66	-0.13
382	105.44	-0.07	95.66	-0.13
383	105.69	-0.07	95.66	-0.13
384	105.72	-0.07	95.66	-0.13
385	105.75	-0.07	95.66	-0.13
386	105.88	-0.07	95.66	-0.13
387	105.72	-0.07	95.66	-0.13
388	105.64	-0.07	95.66	-0.13
389	105.69	-0.07	95.66	-0.13
390	105.85	-0.07	95.66	-0.13
391	105.79	-0.07	95.66	-0.13
392	105.76	-0.07	95.66	-0.13
393	105.99	-0.07	95.66	-0.13
394	105.92	-0.07	95.65	-0.13
395	105.92	-0.07	95.66	-0.13
396	105.76	-0.07	95.65	-0.13
397	105.86	-0.07	95.66	-0.13
398	105.51	-0.07	95.66	-0.13
399	105.64	-0.07	95.67	-0.13
400	105.86	-0.04	95.72	-0.06
401	105.95	-0.04	95.67	-0.06
402	106.06	-0.04	95.72	-0.06
403	106.14	-0.04	95.72	-0.06
404	106.11	-0.04	95.74	-0.06
405	106.28	-0.04	95.72	-0.06
406	105.96	-0.04	95.72	-0.06
407	106.04	-0.04	95.72	-0.06
408	105.9	-0.04	95.72	-0.06
409	106.2	-0.04	95.72	-0.06
410	105.89	-0.04	95.72	-0.06
411	105.79	-0.04	95.72	-0.06
412	105.88	-0.04	95.72	-0.06
413	105.67	-0.04	95.72	-0.06
414	105.99	-0.04	95.79	-0.06
415	106.11	-0.04	95.79	-0.06
416	106.17	-0.04	95.79	-0.06
417	106.27	-0.04	95.8	-0.06
418	105.72	-0.04	95.79	-0.06
419	106.11	-0.04	95.8	-0.06
420	106.14	-0.04	95.79	-0.06
421	105.67	-0.04	95.85	-0.06
422	105.85	-0.04	95.85	-0.06
423	105.85	-0.04	95.92	-0.06
424	106.17	-0.04	95.99	-0.06
425	105.82	0.04	95.99	-0.27
426	105.67	0.04	96.05	-0.27
427	106.15	0.04	96.05	-0.27
428	105.52	0.04	96.05	-0.27
429	106.14	0.04	96.12	-0.27
430	105.97	0.04	96.13	-0.27
431	106.34	0.04	96.19	-0.27
432	106.44	0.04	96.18	-0.27
433	106.21	0.04	96.25	-0.27
434	106.49	0.04	96.26	-0.27
435	106.79	0.04	96.31	-0.27
436	106.46	0.04	96.32	-0.27
437	106.49	0.04	96.33	-0.27
438	106.37	0.04	96.33	-0.27
439	106.49	0.04	96.33	-0.27
440	106.49	0.04	96.4	-0.27
441	106.59	0.04	96.39	-0.27
442	106.56	0.04	96.38	-0.27
443	106.37	0.04	96.38	-0.27
444	106.28	0.04	96.46	-0.27
445	106.59	0.04	96.4	-0.27
446	106.54	0.04	96.45	-0.27
447	106.53	0.04	96.51	-0.27
448	106.76	0.04	96.52	-0.27
449	106.76	0.04	96.53	-0.27
450	106.66	-0.84	96.53	-0.54
451	107.24	-0.84	96.59	-0.54
452	106.45	-0.84	96.59	-0.54
453	106.86	-0.84	96.65	-0.54
454	106.79	-0.84	96.67	-0.54
455	107.08	-0.84	96.72	-0.54
456	106.63	-0.84	96.99	-0.54
457	106.5	-0.84	97.04	-0.54
458	106.72	-0.84	97.05	-0.54
459	106.66	-0.84	97.05	-0.54
460	106.59	-0.84	97.04	-0.54
461	106.86	-0.84	97.11	-0.54
462	107.24	-0.84	97.04	-0.54
463	107.08	-0.84	97.1	-0.54
464	107.43	-0.84	97.13	-0.54
465	107.18	-0.84	97.1	-0.54
466	107.21	-0.84	97.11	-0.54
467	107.31	-0.84	97.1	-0.54
468	107.31	-0.84	97.13	-0.54
469	107.28	-0.84	97.13	-0.54
470	107.01	-0.84	97.12	-0.54
471	107.4	-0.84	97.2	-0.54
472	107.34	-0.84	97.19	-0.54
473	107.31	-0.84	97.19	-0.54
474	107.73	-0.84	97.19	-0.54
475	107.56	-0.9	97.18	-0.65
476	107.63	-0.9	97.2	-0.65
477	107.5	-0.9	97.26	-0.65
478	107.38	-0.9	97.24	-0.65
479	107.6	-0.9	97.25	-0.65
480	107.66	-0.9	97.26	-0.65
481	107.92	-0.9	97.26	-0.65
482	107.95	-0.9	97.31	-0.65
483	107.6	-0.9	97.32	-0.65
484	107.31	-0.9	97.32	-0.65
485	107.79	-0.9	97.32	-0.65
486	107.4	-0.9	97.32	-0.65
487	107.98	-0.9	97.32	-0.65
488	107.34	-0.9	97.33	-0.65
489	107.57	-0.9	97.33	-0.65
490	107.59	-0.9	97.33	-0.65
491	107.63	-0.9	97.39	-0.65
492	107.6	-0.9	97.46	-0.65
493	108.05	-0.9	97.45	-0.65
494	108.18	-0.9	97.45	-0.65
495	107.86	-0.9	97.53	-0.65
496	108.05	-0.9	97.59	-0.65
497	108.05	-0.9	97.58	-0.65
498	108.27	-0.9	97.91	-0.65
499	108.53	-0.9	97.98	-0.65
500	108.56	-1	98.11	-0.93
501	108.5	-1	98.11	-0.93
502	108.27	-1	98.18	-0.93
503	108.21	-1	98.24	-0.93
504	108.47	-1	98.24	-0.93
505	108.5	-1	98.32	-0.93
506	108.37	-1	98.31	-0.93
507	108.47	-1	98.64	-0.93
508	108.43	-1	98.65	-0.93
509	108.6	-1	98.68	-0.93
510	108.76	-1	98.7	-0.93
511	108.95	-1	98.68	-0.93
512	108.69	-1	98.69	-0.93
513	108.85	-1	98.7	-0.93
514	108.6	-1	98.71	-0.93
515	108.76	-1	98.71	-0.93
516	108.79	-1	98.71	-0.93
517	108.92	-1	98.71	-0.93
518	109.08	-1	98.77	-0.93
519	109.02	-1	98.71	-0.93
520	109.27	-1	98.78	-0.93
521	109.28	-1	98.79	-0.93
522	109.27	-1	98.79	-0.93
523	109.15	-1	98.78	-0.93
524	109.15	-1	98.78	-0.93
525	109.18	-0.62	98.77	-0.66
526	109.18	-0.62	98.77	-0.66
527	109.31	-0.62	98.77	-0.66
528	109.41	-0.62	98.83	-0.66
529	109.41	-0.62	98.76	-0.66
530	109.41	-0.62	98.84	-0.66
531	109.21	-0.62	98.84	-0.66
532	109.27	-0.62	98.84	-0.66
533	109.11	-0.62	98.9	-0.66
534	109.24	-0.62	98.9	-0.66
535	108.95	-0.62	98.9	-0.66
536	109.34	-0.62	98.91	-0.66
537	109.4	-0.62	98.97	-0.66
538	109.43	-0.62	98.99	-0.66
539	109.24	-0.62	98.98	-0.66
540	109.18	-0.62	99.04	-0.66
541	109.66	-0.62	99.04	-0.66
542	109.6	-0.62	99.12	-0.66
543	109.65	-0.62	99.12	-0.66
544	109.6	-0.62	99.1	-0.66
545	109.5	-0.62	99.16	-0.66
546	109.86	-0.62	99.17	-0.66
547	109.7	-0.62	99.17	-0.66
548	109.83	-0.62	99.17	-0.66
549	109.67	-0.62	99.23	-0.66
550	109.56	-0.38	99.23	-0.46
551	109.66	-0.38	99.3	-0.46
552	109.67	-0.38	99.31	-0.46
553	109.44	-0.38	99.32	-0.46
554	109.7	-0.38	99.38	-0.46
555	109.76	-0.38	99.35	-0.46
556	109.67	-0.38	99.37	-0.46
557	109.7	-0.38	99.38	-0.46
558	109.76	-0.38	99.44	-0.46
559	109.86	-0.38	99.39	-0.46
560	110.18	-0.38	99.42	-0.46
561	110.09	-0.38	99.48	-0.46
562	110.37	-0.38	99.42	-0.46
563	109.93	-0.38	99.48	-0.46
564	110.25	-0.38	99.38	-0.46
565	110.34	-0.38	99.42	-0.46
566	110.51	-0.38	99.41	-0.46
567	110.97	-0.38	99.45	-0.46
568	110.63	-0.38	99.44	-0.46
569	110.34	-0.38	99.51	-0.46
570	110.6	-0.38	99.44	-0.46
571	110.44	-0.38	99.45	-0.46
572	110.41	-0.38	99.72	-0.46
573	110.41	-0.38	99.79	-0.46
574	110.34	-0.38	99.75	-0.46
575	110.53	-0.97	99.8	-0.57
576	110.47	-0.97	99.82	-0.57
577	110.04	-0.97	99.84	-0.57
578	110.26	-0.97	99.82	-0.57
579	110.35	-0.97	99.83	-0.57
580	110.35	-0.97	99.83	-0.57
581	110.38	-0.97	99.83	-0.57
582	110.38	-0.97	99.83	-0.57
583	110.57	-0.97	99.85	-0.57
584	110.57	-0.97	99.84	-0.57
585	110.5	-0.97	99.83	-0.57
586	110.34	-0.97	99.84	-0.57
587	110.38	-0.97	99.84	-0.57
588	110.41	-0.97	99.83	-0.57
589	110.95	-0.97	99.85	-0.57
590	110.32	-0.97	99.89	-0.57
591	110.28	-0.97	99.91	-0.57
592	110.51	-0.97	99.84	-0.57
593	110.41	-0.97	99.84	-0.57
594	110.63	-0.97	99.91	-0.57
595	110.6	-0.97	99.89	-0.57
596	110.41	-0.97	99.91	-0.57
597	110.41	-0.97	99.91	-0.57
598	110.28	-0.97	99.91	-0.57
599	110.38	-0.97	99.89	-0.57
600	110.51	0.02	99.91	-0.11
601	110.66	0.02	99.89	-0.11
602	110.6	0.02	99.89	-0.11
603	111.08	0.02	99.89	-0.11
604	110.53	0.02	99.89	-0.11
605	110.66	0.02	99.91	-0.11
606	110.25	0.02	99.91	-0.11
607	110.32	0.02	99.89	-0.11
608	110.11	0.02	99.89	-0.11
609	110.41	0.02	99.88	-0.11
610	110.28	0.02	99.88	-0.11
611	110.47	0.02	99.89	-0.11
612	110.47	0.02	99.89	-0.11
613	110.51	0.02	99.84	-0.11
614	110.6	0.02	99.84	-0.11
615	110.7	0.02	99.84	-0.11
616	110.6	0.02	99.82	-0.11
617	110.74	0.02	99.85	-0.11
618	110.53	0.02	99.84	-0.11
619	110.6	0.02	99.84	-0.11
620	110.57	0.02	99.85	-0.11
621	110.54	0.02	99.82	-0.11
622	110.45	0.02	99.84	-0.11
623	110.44	0.02	99.82	-0.11
624	110.76	0.02	99.86	-0.11
625	110.41	0.1	99.85	0.06
626	110.38	0.1	99.86	0.06
627	110.12	0.1	99.83	0.06
628	110.45	0.1	99.89	0.06
629	110.47	0.1	99.91	0.06
630	110.41	0.1	99.89	0.06
631	110.32	0.1	99.89	0.06
632	110.28	0.1	99.89	0.06
633	110.47	0.1	99.89	0.06
634	110.41	0.1	99.91	0.06
635	110.32	0.1	99.91	0.06
636	110.66	0.1	99.91	0.06
637	110.51	0.1	99.98	0.06
638	110.51	0.1	99.92	0.06
639	110.6	0.1	99.97	0.06
640	110.32	0.1	99.98	0.06
641	110.32	0.1	99.98	0.06
642	110.44	0.1	99.98	0.06
643	110.51	0.1	99.97	0.06
644	110.41	0.1	99.98	0.06
645	110.51	0.1	99.96	0.06
646	110.16	0.1	99.97	0.06
647	110.51	0.1	99.99	0.06
648	110.66	0.1	99.98	0.06
649	110.71	0.1	100.03	0.06
650	110.82	-0.41	100.03	-0.18
651	110.8	-0.41	100.05	-0.18
652	110.7	-0.41	100.05	-0.18
653	110.51	-0.41	100.06	-0.18
654	110.54	-0.41	100.05	-0.18
655	110.64	-0.41	100.11	-0.18
656	110.6	-0.41	100.11	-0.18
657	110.72	-0.41	100.11	-0.18
658	110.7	-0.41	100.11	-0.18
659	110.8	-0.41	100.1	-0.18
660	110.66	-0.41	100.15	-0.18
661	110.8	-0.41	100.16	-0.18
662	110.7	-0.41	100.18	-0.18
663	110.57	-0.41	100.16	-0.18
664	110.6	-0.41	100.15	-0.18
665	110.66	-0.41	100.18	-0.18
666	110.6	-0.41	100.19	-0.18
667	110.74	-0.41	100.23	-0.18
668	110.53	-0.41	100.22	-0.18
669	110.78	-0.41	100.21	-0.18
670	111.12	-0.41	100.19	-0.18
671	110.74	-0.41	100.19	-0.18
672	110.59	-0.41	100.24	-0.18
673	110.5	-0.41	100.23	-0.18
674	110.66	-0.41	100.23	-0.18
675	110.59	0.23	100.23	-0.2
676	110.53	0.23	100.25	-0.2
677	110.7	0.23	100.25	-0.2
678	110.83	0.23	100.18	-0.2
679	110.76	0.23	100.23	-0.2
680	110.85	0.23	100.24	-0.2
681	110.66	0.23	100.23	-0.2
682	110.64	0.23	100.18	-0.2
683	110.8	0.23	100.23	-0.2
684	110.74	0.23	100.23	-0.2
685	110.76	0.23	100.23	-0.2
686	111.02	0.23	100.23	-0.2
687	110.7	0.23	100.24	-0.2
688	110.68	0.23	100.25	-0.2
689	110.7	0.23	100.25	-0.2
690	110.66	0.23	100.24	-0.2
691	110.66	0.23	100.25	-0.2
692	110.66	0.23	100.26	-0.2
693	110.74	0.23	100.25	-0.2
694	110.77	0.23	100.25	-0.2
695	110.87	0.23	100.25	-0.2
696	110.66	0.23	100.24	-0.2
697	110.74	0.23	100.23	-0.2
698	110.74	0.23	100.23	-0.2
699	110.8	0.23	100.28	-0.2
700	110.8	-0.21	100.29	-0.06
701	111.12	-0.21	100.29	-0.06
702	111.12	-0.21	100.29	-0.06
703	110.83	-0.21	100.36	-0.06
704	110.83	-0.21	100.35	-0.06
705	111.12	-0.21	100.32	-0.06
706	110.82	-0.21	100.37	-0.06
707	110.89	-0.21	100.3	-0.06
708	110.47	-0.21	100.3	-0.06
709	110.93	-0.21	100.3	-0.06
710	110.7	-0.21	100.29	-0.06
711	110.72	-0.21	100.36	-0.06
712	110.51	-0.21	100.35	-0.06
713	110.8	-0.21	100.35	-0.06
714	110.66	-0.21	100.35	-0.06
715	110.95	-0.21	100.38	-0.06
716	111.27	-0.21	100.37	-0.06
717	111.06	-0.21	100.36	-0.06
718	111.12	-0.21	100.38	-0.06
719	111.23	-0.21	100.37	-0.06
720	111.4	-0.21	100.41	-0.06
721	111.5	-0.21	100.42	-0.06
722	111.4	-0.21	100.41	-0.06
723	111.23	-0.21	100.41	-0.06
724	111.38	-0.21	100.42	-0.06
725	111.02	-0.22	100.38	-0.09
726	111.4	-0.22	100.42	-0.09
727	111.46	-0.22	100.42	-0.09
728	111.01	-0.22	100.36	-0.09
729	111.08	-0.22	100.42	-0.09
730	111.4	-0.22	100.43	-0.09
731	111.12	-0.22	100.37	-0.09
732	111.63	-0.22	100.41	-0.09
733	111.12	-0.22	100.4	-0.09
734	111.01	-0.22	100.36	-0.09
735	111.02	-0.22	100.37	-0.09
736	111.27	-0.22	100.36	-0.09
737	110.85	-0.22	100.4	-0.09
738	111.08	-0.22	100.41	-0.09
739	110.93	-0.22	100.42	-0.09
740	111.02	-0.22	100.4	-0.09
741	111.16	-0.22	100.41	-0.09
742	110.93	-0.22	100.41	-0.09
743	111.02	-0.22	100.41	-0.09
744	111.35	-0.22	100.43	-0.09
745	111.06	-0.22	100.43	-0.09
746	111.25	-0.22	100.43	-0.09
747	111.29	-0.22	100.45	-0.09
748	111.21	-0.22	100.43	-0.09
749	111.31	-0.22	100.45	-0.09
750	111.38	-0.36	100.45	-0.07
751	111.21	-0.36	100.46	-0.07
752	111.35	-0.36	100.45	-0.07
753	111.44	-0.36	100.51	-0.07
754	111.23	-0.36	100.47	-0.07
755	111.61	-0.36	100.47	-0.07
756	111.06	-0.36	100.5	-0.07
757	111.46	-0.36	100.49	-0.07
758	111.54	-0.36	100.45	-0.07
759	110.83	-0.36	100.46	-0.07
760	111.48	-0.36	100.49	-0.07
761	110.99	-0.36	100.49	-0.07
762	111.2	-0.36	100.5	-0.07
763	111.36	-0.36	100.51	-0.07
764	111.31	-0.36	100.53	-0.07
765	111.29	-0.36	100.45	-0.07
766	111.31	-0.36	100.45	-0.07
767	111.38	-0.36	100.46	-0.07
768	111.12	-0.36	100.42	-0.07
769	111.31	-0.36	100.45	-0.07
770	111.46	-0.36	100.42	-0.07
771	111.42	-0.36	100.45	-0.07
772	111.21	-0.36	100.43	-0.07
773	111.31	-0.36	100.42	-0.07
774	111.42	-0.36	100.42	-0.07
775	110.95	0.43	100.39	0.06
776	111.1	0.43	100.38	0.06
777	111.04	0.43	100.38	0.06
778	111.54	0.43	100.39	0.06
779	110.95	0.43	100.38	0.06
780	111.25	0.43	100.37	0.06
781	111.25	0.43	100.37	0.06
782	111.27	0.43	100.37	0.06
783	111.21	0.43	100.37	0.06
784	111.06	0.43	100.37	0.06
785	111.16	0.43	100.36	0.06
786	111.12	0.43	100.42	0.06
787	111.23	0.43	100.42	0.06
788	111.35	0.43	100.43	0.06
789	111.31	0.43	100.42	0.06
790	111.35	0.43	100.42	0.06
791	111.31	0.43	100.43	0.06
792	111.37	0.43	100.39	0.06
793	111.31	0.43	100.45	0.06
794	111.46	0.43	100.39	0.06
795	111.31	0.43	100.39	0.06
796	111.52	0.43	100.42	0.06
797	111.44	0.43	100.45	0.06
798	111.44	0.43	100.43	0.06
799	111.48	0.43	100.39	0.06
800	111.46	-0.51	100.45	-0.06
801	111.06	-0.51	100.38	-0.06
802	111.21	-0.51	100.46	-0.06
803	111	-0.51	100.46	-0.06
804	111.33	-0.51	100.42	-0.06
805	111.25	-0.51	100.43	-0.06
806	111.35	-0.51	100.43	-0.06
807	111.44	-0.51	100.38	-0.06
808	111.56	-0.51	100.42	-0.06
809	111.21	-0.51	100.43	-0.06
810	111.25	-0.51	100.42	-0.06
811	111.35	-0.51	100.43	-0.06
812	111.16	-0.51	100.42	-0.06
813	111.54	-0.51	100.43	-0.06
814	111.44	-0.51	100.42	-0.06
815	111.44	-0.51	100.43	-0.06
816	110.81	-0.51	100.45	-0.06
817	111.46	-0.51	100.4	-0.06
818	111.1	-0.51	100.4	-0.06
819	111.04	-0.51	100.47	-0.06
820	111.35	-0.51	100.42	-0.06
821	111.06	-0.51	100.4	-0.06
822	111.29	-0.51	100.42	-0.06
823	111.25	-0.51	100.37	-0.06
824	111.04	-0.51	100.42	-0.06
825	110.96	0.5	100.43	0.02
826	110.96	0.5	100.42	0.02
827	111.35	0.5	100.37	0.02
828	111.23	0.5	100.39	0.02
829	111.46	0.5	100.43	0.02
830	111.21	0.5	100.45	0.02
831	111.02	0.5	100.43	0.02
832	110.96	0.5	100.46	0.02
833	110.99	0.5	100.45	0.02
834	111.25	0.5	100.46	0.02
835	111.1	0.5	100.45	0.02
836	111.44	0.5	100.5	0.02
837	111.4	0.5	100.43	0.02
838	111.04	0.5	100.43	0.02
839	110.99	0.5	100.43	0.02
840	111.02	0.5	100.45	0.02
841	111.35	0.5	100.5	0.02
842	111.02	0.5	100.43	0.02
843	111.5	0.5	100.43	0.02
844	111.31	0.5	100.42	0.02
845	111.25	0.5	100.43	0.02
846	111.21	0.5	100.41	0.02
847	111.02	0.5	100.42	0.02
848	110.99	0.5	100.45	0.02
849	111.35	0.5	100.51	0.02
850	111.31	-0.35	100.43	0
851	111.31	-0.35	100.45	0
852	111.12	-0.35	100.42	0
853	111.25	-0.35	100.49	0
854	110.95	-0.35	100.41	0
855	111.31	-0.35	100.42	0
856	111.27	-0.35	100.51	0
857	111.4	-0.35	100.45	0
858	111.01	-0.35	100.49	0
859	111.5	-0.35	100.49	0
860	111.25	-0.35	100.41	0
861	111.39	-0.35	100.43	0
862	110.99	-0.35	100.49	0
863	111.2	-0.35	100.45	0
864	111.35	-0.35	100.49	0
865	111.31	-0.35	100.43	0
866	111.06	-0.35	100.43	0
867	111.25	-0.35	100.43	0
868	111.27	-0.35	100.5	0
869	111.35	-0.35	100.43	0
870	110.99	-0.35	100.43	0
871	110.99	-0.35	100.47	0
872	111.31	-0.35	100.5	0
873	111.27	-0.35	100.49	0
874	111.38	-0.35	100.5	0
875	111.37	-0.06	100.5	-0.07
876	111.18	-0.06	100.43	-0.07
877	111.35	-0.06	100.47	-0.07
878	111.25	-0.06	100.43	-0.07
879	111.18	-0.06	100.43	-0.07
880	111.27	-0.06	100.49	-0.07
881	111.25	-0.06	100.43	-0.07
882	111.21	-0.06	100.45	-0.07
883	111.29	-0.06	100.43	-0.07
884	110.95	-0.06	100.45	-0.07
885	111.29	-0.06	100.43	-0.07
886	111.52	-0.06	100.42	-0.07
887	111.14	-0.06	100.47	-0.07
888	111.31	-0.06	100.49	-0.07
889	111.44	-0.06	100.43	-0.07
890	111.18	-0.06	100.43	-0.07
891	111.21	-0.06	100.43	-0.07
892	111.35	-0.06	100.43	-0.07
893	111.21	-0.06	100.5	-0.07
894	111.25	-0.06	100.49	-0.07
895	111.4	-0.06	100.5	-0.07
896	111.25	-0.06	100.5	-0.07
897	111.21	-0.06	100.45	-0.07
898	111.35	-0.06	100.5	-0.07
899	111.38	-0.06	100.5	-0.07
900	111.01	0.36	100.43	0.07
901	111.46	0.36	100.45	0.07
902	110.93	0.36	100.46	0.07
903	111.06	0.36	100.46	0.07
904	111.18	0.36	100.43	0.07
905	111.06	0.36	100.45	0.07
906	111.35	0.36	100.45	0.07
907	111.35	0.36	100.51	0.07
908	110.99	0.36	100.51	0.07
909	111.12	0.36	100.52	0.07
910	111.25	0.36	100.52	0.07
911	111.4	0.36	100.52	0.07
912	111.21	0.36	100.56	0.07
913	111.18	0.36	100.58	0.07
914	111.25	0.36	100.58	0.07
915	111.08	0.36	100.58	0.07
916	111.1	0.36	100.58	0.07
917	111.04	0.36	100.52	0.07
918	111.21	0.36	100.59	0.07
919	111.19	0.36	100.59	0.07
920	111.12	0.36	100.59	0.07
921	111.1	0.36	100.59	0.07
922	111.38	0.36	100.59	0.07
923	111.27	0.36	100.59	0.07
924	111.23	0.36	100.51	0.07
925	111.23	-0.22	100.56	-0.13
926	110.91	-0.22	100.56	-0.13
927	110.89	-0.22	100.56	-0.13
928	110.95	-0.22	100.55	-0.13
929	110.89	-0.22	100.58	-0.13
930	110.93	-0.22	100.56	-0.13
931	111.19	-0.22	100.56	-0.13
932	111.02	-0.22	100.58	-0.13
933	111.27	-0.22	100.56	-0.13
934	111.06	-0.22	100.56	-0.13
935	110.96	-0.22	100.58	-0.13
936	111.21	-0.22	100.58	-0.13
937	111.04	-0.22	100.59	-0.13
938	111.18	-0.22	100.59	-0.13
939	111.5	-0.22	100.59	-0.13
940	111.14	-0.22	100.54	-0.13
941	111.02	-0.22	100.59	-0.13
942	111	-0.22	100.6	-0.13
943	111.19	-0.22	100.6	-0.13
944	111.17	-0.22	100.6	-0.13
945	111.36	-0.22	100.6	-0.13
946	111.04	-0.22	100.6	-0.13
947	111.25	-0.22	100.62	-0.13
948	111.29	-0.22	100.56	-0.13
949	111.18	-0.22	100.63	-0.13
950	111.08	0.15	100.58	-0.02
951	110.83	0.15	100.58	-0.02
952	111.1	0.15	100.65	-0.02
953	111.46	0.15	100.59	-0.02
954	111.46	0.15	100.6	-0.02
955	111.16	0.15	100.65	-0.02
956	111.35	0.15	100.65	-0.02
957	111.38	0.15	100.65	-0.02
958	111.14	0.15	100.65	-0.02
959	111.5	0.15	100.63	-0.02
960	111.12	0.15	100.63	-0.02
961	111.26	0.15	100.63	-0.02
962	111.08	0.15	100.63	-0.02
963	110.89	0.15	100.69	-0.02
964	111.35	0.15	100.62	-0.02
965	111.21	0.15	100.65	-0.02
966	111.4	0.15	100.65	-0.02
967	111.31	0.15	100.65	-0.02
968	111.4	0.15	100.65	-0.02
969	111.18	0.15	100.65	-0.02
970	111.18	0.15	100.59	-0.02
971	111.44	0.15	100.65	-0.02
972	111.38	0.15	100.68	-0.02
973	111.52	0.15	100.68	-0.02
974	111.04	0.15	100.68	-0.02
975	111.23	-0.15	100.68	-0.1
976	110.96	-0.15	100.64	-0.1
977	110.88	-0.15	100.64	-0.1
978	110.82	-0.15	100.7	-0.1
979	111.35	-0.15	100.65	-0.1
980	111.35	-0.15	100.64	-0.1
981	111.21	-0.15	100.65	-0.1
982	111.06	-0.15	100.65	-0.1
983	111.13	-0.15	100.65	-0.1
984	111.27	-0.15	100.65	-0.1
985	111.21	-0.15	100.65	-0.1
986	111.02	-0.15	100.65	-0.1
987	111.21	-0.15	100.65	-0.1
988	111.1	-0.15	100.63	-0.1
989	110.99	-0.15	100.65	-0.1
990	111.21	-0.15	100.64	-0.1
991	111.02	-0.15	100.64	-0.1
992	110.89	-0.15	100.65	-0.1
993	111.21	-0.15	100.65	-0.1
994	110.99	-0.15	100.65	-0.1
995	111.37	-0.15	100.64	-0.1
996	111.61	-0.15	100.64	-0.1
997	111.57	-0.15	100.64	-0.1
998	111.54	-0.15	100.7	-0.1
999	111.44	-0.15	100.64	-0.1
1000	111.5	-0.27	100.65	0.03
1001	111.21	-0.27	100.69	0.03
1002	111.06	-0.27	100.63	0.03
1003	111.29	-0.27	100.64	0.03
1004	111.21	-0.27	100.64	0.03
1005	111.25	-0.27	100.64	0.03
1006	111.44	-0.27	100.64	0.03
1007	111.48	-0.27	100.63	0.03
1008	111.35	-0.27	100.63	0.03
1009	111.44	-0.27	100.64	0.03
1010	110.93	-0.27	100.64	0.03
1011	111.19	-0.27	100.64	0.03
1012	111.35	-0.27	100.64	0.03
1013	111.44	-0.27	100.65	0.03
1014	111.4	-0.27	100.64	0.03
1015	111.31	-0.27	100.65	0.03
1016	111.35	-0.27	100.64	0.03
1017	111.33	-0.27	100.65	0.03
1018	111.18	-0.27	100.64	0.03
1019	111.19	-0.27	100.64	0.03
1020	111.18	-0.27	100.68	0.03
1021	111.31	-0.27	100.69	0.03
1022	111.54	-0.27	100.7	0.03
1023	111.38	-0.27	100.64	0.03
1024	111.38	-0.27	100.63	0.03
1025	111.42	0.08	100.7	-0.05
1026	111.38	0.08	100.7	-0.05
1027	111.73	0.08	100.69	-0.05
1028	111.42	0.08	100.7	-0.05
1029	111.56	0.08	100.64	-0.05
1030	111.63	0.08	100.72	-0.05
1031	111.63	0.08	100.72	-0.05
1032	111.59	0.08	100.72	-0.05
1033	111.48	0.08	100.72	-0.05
1034	111.71	0.08	100.72	-0.05
1035	111.35	0.08	100.77	-0.05
1036	111.59	0.08	100.77	-0.05
1037	111.54	0.08	100.78	-0.05
1038	111.46	0.08	100.77	-0.05
1039	111.9	0.08	100.77	-0.05
1040	111.84	0.08	100.79	-0.05
1041	111.84	0.08	100.77	-0.05
1042	111.95	0.08	100.76	-0.05
1043	111.46	0.08	100.77	-0.05
1044	111.42	0.08	100.73	-0.05
1045	111.71	0.08	100.79	-0.05
1046	111.76	0.08	100.78	-0.05
1047	111.44	0.08	100.78	-0.05
1048	111.71	0.08	100.78	-0.05
1049	111.31	0.08	100.77	-0.05
1050	111.78	-0.36	100.78	-0.08
1051	111.52	-0.36	100.78	-0.08
1052	111.48	-0.36	100.78	-0.08
1053	111.61	-0.36	100.78	-0.08
1054	111.35	-0.36	100.77	-0.08
1055	111.44	-0.36	100.78	-0.08
1056	111.63	-0.36	100.78	-0.08
1057	111.38	-0.36	100.83	-0.08
1058	111.35	-0.36	100.83	-0.08
1059	111.71	-0.36	100.78	-0.08
1060	111.38	-0.36	100.85	-0.08
1061	111.38	-0.36	100.83	-0.08
1062	111.67	-0.36	100.85	-0.08
1063	111.8	-0.36	100.83	-0.08
1064	111.33	-0.36	100.85	-0.08
1065	111.95	-0.36	100.85	-0.08
1066	111.91	-0.36	100.85	-0.08
1067	111.95	-0.36	100.85	-0.08
1068	111.65	-0.36	100.83	-0.08
1069	111.42	-0.36	100.85	-0.08
1070	111.76	-0.36	100.83	-0.08
1071	111.73	-0.36	100.85	-0.08
1072	111.69	-0.36	100.85	-0.08
1073	111.56	-0.36	100.85	-0.08
1074	111.44	-0.36	100.83	-0.08
1075	111.59	0.19	100.85	-0.07
1076	111.61	0.19	100.78	-0.07
1077	111.61	0.19	100.78	-0.07
1078	111.9	0.19	100.83	-0.07
1079	111.8	0.19	100.9	-0.07
1080	111.57	0.19	100.86	-0.07
1081	111.59	0.19	100.92	-0.07
1082	111.8	0.19	100.86	-0.07
1083	111.42	0.19	100.92	-0.07
1084	111.48	0.19	100.91	-0.07
1085	111.54	0.19	100.89	-0.07
1086	111.57	0.19	100.92	-0.07
1087	111.71	0.19	100.95	-0.07
1088	111.4	0.19	100.91	-0.07
1089	111.56	0.19	100.96	-0.07
1090	111.67	0.19	100.96	-0.07
1091	111.63	0.19	100.96	-0.07
1092	111.78	0.19	100.97	-0.07
1093	111.86	0.19	100.97	-0.07
1094	111.8	0.19	100.92	-0.07
1095	111.61	0.19	100.92	-0.07
1096	111.65	0.19	100.97	-0.07
1097	111.71	0.19	100.91	-0.07
1098	111.54	0.19	100.91	-0.07
1099	111.71	0.19	100.92	-0.07
1100	111.74	-0.15	100.91	-0.06
1101	111.73	-0.15	100.97	-0.06
1102	111.65	-0.15	100.97	-0.06
1103	111.63	-0.15	100.97	-0.06
1104	111.73	-0.15	100.97	-0.06
1105	111.61	-0.15	100.92	-0.06
1106	111.67	-0.15	100.94	-0.06
1107	111.59	-0.15	100.97	-0.06
1108	111.38	-0.15	100.91	-0.06
1109	111.5	-0.15	100.97	-0.06
1110	111.71	-0.15	100.97	-0.06
1111	111.44	-0.15	100.97	-0.06
1112	111.42	-0.15	100.97	-0.06
1113	111.76	-0.15	100.97	-0.06
1114	111.32	-0.15	101.01	-0.06
1115	111.42	-0.15	100.95	-0.06
1116	111.63	-0.15	100.96	-0.06
1117	111.71	-0.15	100.95	-0.06
1118	111.61	-0.15	100.95	-0.06
1119	111.71	-0.15	100.97	-0.06
1120	111.57	-0.15	101.01	-0.06
1121	111.57	-0.15	100.96	-0.06
1122	111.67	-0.15	100.97	-0.06
1123	111.67	-0.15	100.96	-0.06
1124	111.61	-0.15	100.97	-0.06
1125	111.71	0.03	100.97	-0.06
1126	111.67	0.03	100.96	-0.06
1127	111.63	0.03	100.96	-0.06
1128	111.71	0.03	100.96	-0.06
1129	111.74	0.03	100.97	-0.06
1130	111.61	0.03	100.97	-0.06
1131	111.71	0.03	100.97	-0.06
1132	111.74	0.03	100.99	-0.06
1133	111.54	0.03	100.99	-0.06
1134	111.38	0.03	100.99	-0.06
1135	111.44	0.03	100.97	-0.06
1136	111.33	0.03	100.99	-0.06
1137	111.42	0.03	100.91	-0.06
1138	111.38	0.03	100.97	-0.06
1139	111.63	0.03	100.89	-0.06
1140	111.76	0.03	100.92	-0.06
1141	111.74	0.03	100.95	-0.06
1142	111.42	0.03	100.91	-0.06
1143	111.57	0.03	100.91	-0.06
1144	111.57	0.03	100.92	-0.06
1145	111.67	0.03	100.99	-0.06
1146	111.57	0.03	100.97	-0.06
1147	111.57	0.03	100.97	-0.06
1148	111.54	0.03	100.97	-0.06
1149	111.63	0.03	100.97	-0.06
1150	111.61	0.1	100.97	0
1151	111.38	0.1	100.97	0
1152	111.54	0.1	100.97	0
1153	111.56	0.1	100.97	0
1154	111.48	0.1	100.97	0
1155	111.55	0.1	100.97	0
1156	111.59	0.1	100.97	0
1157	111.67	0.1	100.97	0
1158	111.57	0.1	100.97	0
1159	111.46	0.1	100.97	0
1160	111.37	0.1	100.97	0
1161	111.46	0.1	101.04	0
1162	111.84	0.1	100.97	0
1163	111.8	0.1	100.99	0
1164	111.44	0.1	100.97	0
1165	111.59	0.1	100.97	0
1166	111.4	0.1	100.97	0
1167	111.73	0.1	100.96	0
1168	111.57	0.1	100.97	0
1169	111.4	0.1	100.96	0
1170	111.31	0.1	100.97	0
1171	111.29	0.1	100.97	0
1172	111.54	0.1	100.97	0
1173	111.67	0.1	100.97	0
1174	111.57	0.1	100.97	0
1175	111.76	-0.15	100.97	0
1176	111.54	-0.15	100.97	0
1177	111.32	-0.15	100.97	0
1178	111.69	-0.15	100.97	0
1179	111.69	-0.15	100.97	0
1180	111.42	-0.15	101.04	0
1181	111.42	-0.15	100.99	0
1182	111.32	-0.15	101.04	0
1183	111.25	-0.15	101.04	0
1184	111.78	-0.15	101	0
1185	111.5	-0.15	101.04	0
1186	111.04	-0.15	101.04	0
1187	111.42	-0.15	101.04	0
1188	111.42	-0.15	101.04	0
1189	111.57	-0.15	101.04	0
1190	111.86	-0.15	101.04	0
1191	112.1	-0.15	101.04	0
1192	112.03	-0.15	101.05	0
1193	111.73	-0.15	101.03	0
1194	111.69	-0.15	101.01	0
1195	111.67	-0.15	101.05	0
1196	111.48	-0.15	101.04	0
1197	111.57	-0.15	101.04	0
1198	111.76	-0.15	101.04	0
1199	111.8	-0.15	101.05	0
1200	111.59	0.17	101.08	-0.11
1201	111.61	0.17	101.09	-0.11
1202	111.54	0.17	101.04	-0.11
1203	111.78	0.17	101.04	-0.11
1204	112.09	0.17	101.05	-0.11
1205	111.82	0.17	101.05	-0.11
1206	111.52	0.17	101.05	-0.11
1207	111.46	0.17	101.06	-0.11
1208	111.71	0.17	101.1	-0.11
1209	111.86	0.17	101.06	-0.11
1210	111.61	0.17	101.09	-0.11
1211	111.67	0.17	101.1	-0.11
1212	111.82	0.17	101.08	-0.11
1213	111.91	0.17	101.1	-0.11
1214	111.91	0.17	101.17	-0.11
1215	111.91	0.17	101.17	-0.11
1216	111.74	0.17	101.17	-0.11
1217	111.82	0.17	101.22	-0.11
1218	111.99	0.17	101.23	-0.11
1219	111.78	0.17	101.28	-0.11
1220	111.82	0.17	101.3	-0.11
1221	111.93	0.17	101.36	-0.11
1222	111.9	0.17	101.31	-0.11
1223	111.95	0.17	101.31	-0.11
1224	112.07	0.17	101.37	-0.11
1225	111.63	-0.04	101.37	-0.29
1226	111.9	-0.04	101.35	-0.29
1227	111.97	-0.04	101.44	-0.29
1228	111.67	-0.04	101.43	-0.29
1229	111.95	-0.04	101.43	-0.29
1230	111.84	-0.04	101.43	-0.29
1231	111.95	-0.04	101.44	-0.29
1232	112.05	-0.04	101.43	-0.29
1233	112.42	-0.04	101.46	-0.29
1234	112.22	-0.04	101.46	-0.29
1235	112.12	-0.04	101.46	-0.29
1236	112.58	-0.04	101.46	-0.29
1237	112.54	-0.04	101.46	-0.29
1238	112.54	-0.04	101.46	-0.29
1239	112.29	-0.04	101.53	-0.29
1240	112.2	-0.04	101.57	-0.29
1241	112.33	-0.04	101.5	-0.29
1242	112.22	-0.04	101.58	-0.29
1243	112.41	-0.04	101.59	-0.29
1244	112.34	-0.04	101.64	-0.29
1245	112.26	-0.04	101.7	-0.29
1246	112.14	-0.04	101.7	-0.29
1247	112.54	-0.04	101.7	-0.29
1248	112.12	-0.04	101.7	-0.29
1249	112.43	-0.04	101.68	-0.29
1250	111.95	-0.32	101.76	-0.39
1251	112.01	-0.32	101.7	-0.39
1252	112.49	-0.32	101.77	-0.39
1253	112.45	-0.32	101.77	-0.39
1254	112.27	-0.32	101.79	-0.39
1255	112.41	-0.32	101.77	-0.39
1256	112.86	-0.32	101.77	-0.39
1257	112.77	-0.32	101.76	-0.39
1258	112.81	-0.32	101.82	-0.39
1259	112.62	-0.32	101.84	-0.39
1260	112.58	-0.32	101.84	-0.39
1261	112.73	-0.32	101.84	-0.39
1262	112.69	-0.32	101.85	-0.39
1263	112.81	-0.32	101.92	-0.39
1264	112.73	-0.32	101.86	-0.39
1265	112.86	-0.32	101.93	-0.39
1266	112.67	-0.32	101.93	-0.39
1267	112.82	-0.32	101.93	-0.39
1268	112.67	-0.32	101.92	-0.39
1269	112.69	-0.32	101.93	-0.39
1270	112.53	-0.32	101.93	-0.39
1271	112.54	-0.32	102.01	-0.39
1272	112.73	-0.32	101.95	-0.39
1273	112.69	-0.32	102.03	-0.39
1274	112.78	-0.32	102.04	-0.39
1275	112.86	-0.91	102.02	-0.26
1276	112.81	-0.91	102.03	-0.26
1277	112.77	-0.91	102.04	-0.26
1278	112.86	-0.91	102.04	-0.26
1279	112.54	-0.91	102.03	-0.26
1280	112.71	-0.91	102.04	-0.26
1281	113.32	-0.91	102.04	-0.26
1282	113.19	-0.91	102.04	-0.26
1283	113.19	-0.91	102.06	-0.26
1284	113	-0.91	102.08	-0.26
1285	112.96	-0.91	102.09	-0.26
1286	112.86	-0.91	102.08	-0.26
1287	112.73	-0.91	102.11	-0.26
1288	112.96	-0.91	102.09	-0.26
1289	112.86	-0.91	102.16	-0.26
1290	112.53	-0.91	102.16	-0.26
1291	112.78	-0.91	102.09	-0.26
1292	112.92	-0.91	102.17	-0.26
1293	113.04	-0.91	102.11	-0.26
1294	113.11	-0.91	102.12	-0.26
1295	112.9	-0.91	102.19	-0.26
1296	113.04	-0.91	102.2	-0.26
1297	113.11	-0.91	102.16	-0.26
1298	113.28	-0.91	102.19	-0.26
1299	113.33	-0.91	102.19	-0.26
1300	113.09	-0.23	102.2	-0.18
1301	112.75	-0.23	102.2	-0.18
1302	113.19	-0.23	102.2	-0.18
1303	113.21	-0.23	102.2	-0.18
1304	113.08	-0.23	102.2	-0.18
1305	112.66	-0.23	102.21	-0.18
1306	112.94	-0.23	102.21	-0.18
1307	112.85	-0.23	102.21	-0.18
1308	113.19	-0.23	102.24	-0.18
1309	113.19	-0.23	102.25	-0.18
1310	113.27	-0.23	102.25	-0.18
1311	112.85	-0.23	102.32	-0.18
1312	113	-0.23	102.33	-0.18
1313	113.09	-0.23	102.28	-0.18
1314	113.17	-0.23	102.33	-0.18
1315	112.98	-0.23	102.33	-0.18
1316	113.16	-0.23	102.33	-0.18
1317	113.09	-0.23	102.34	-0.18
1318	113.25	-0.23	102.3	-0.18
1319	112.9	-0.23	102.3	-0.18
1320	113.04	-0.23	102.38	-0.18
1321	113.09	-0.23	102.37	-0.18
1322	113	-0.23	102.37	-0.18
1323	113.19	-0.23	102.38	-0.18
1324	113.24	-0.23	102.38	-0.18
1325	113.04	0.05	102.39	-0.19
1326	113.37	0.05	102.37	-0.19
1327	113.23	0.05	102.33	-0.19
1328	113.32	0.05	102.37	-0.19
1329	113.17	0.05	102.33	-0.19
1330	112.97	0.05	102.34	-0.19
1331	113	0.05	102.39	-0.19
1332	113.13	0.05	102.39	-0.19
1333	113.32	0.05	102.39	-0.19
1334	113.23	0.05	102.37	-0.19
1335	113.17	0.05	102.38	-0.19
1336	113.27	0.05	102.41	-0.19
1337	113.17	0.05	102.38	-0.19
1338	113.17	0.05	102.43	-0.19
1339	112.75	0.05	102.41	-0.19
1340	113.15	0.05	102.46	-0.19
1341	113.11	0.05	102.47	-0.19
1342	113.07	0.05	102.46	-0.19
1343	113.31	0.05	102.47	-0.19
1344	113.02	0.05	102.52	-0.19
1345	112.7	0.05	102.46	-0.19
1346	113.37	0.05	102.46	-0.19
1347	113.36	0.05	102.54	-0.19
1348	113.36	0.05	102.54	-0.19
1349	113.32	0.05	102.54	-0.19
1350	113.55	-0.51	102.47	-0.08
1351	113.24	-0.51	102.52	-0.08
1352	113.31	-0.51	102.56	-0.08
1353	113.45	-0.51	102.54	-0.08
1354	113.6	-0.51	102.54	-0.08
1355	113.55	-0.51	102.54	-0.08
1356	113.36	-0.51	102.6	-0.08
1357	113.43	-0.51	102.59	-0.08
1358	113.43	-0.51	102.59	-0.08
1359	113.45	-0.51	102.65	-0.08
1360	113.41	-0.51	102.66	-0.08
1361	113.35	-0.51	102.66	-0.08
1362	113.47	-0.51	102.66	-0.08
1363	113.49	-0.51	102.71	-0.08
1364	113.41	-0.51	102.71	-0.08
1365	113.51	-0.51	102.73	-0.08
1366	113.6	-0.51	102.7	-0.08
1367	113.32	-0.51	102.75	-0.08
1368	113.55	-0.51	102.78	-0.08
1369	113.47	-0.51	102.78	-0.08
1370	113.47	-0.51	102.79	-0.08
1371	113.32	-0.51	102.81	-0.08
1372	113.2	-0.51	102.79	-0.08
1373	113.29	-0.51	102.86	-0.08
1374	113.21	-0.51	102.87	-0.08
1375	113.45	0.1	102.91	-0.44
1376	113.55	0.1	102.92	-0.44
1377	113.09	0.1	102.92	-0.44
1378	113.41	0.1	102.92	-0.44
1379	113.59	0.1	102.92	-0.44
1380	113.83	0.1	102.94	-0.44
1381	114.09	0.1	102.94	-0.44
1382	113.61	0.1	102.94	-0.44
1383	113.16	0.1	103.01	-0.44
1384	113.99	0.1	102.94	-0.44
1385	113.57	0.1	103.01	-0.44
1386	113.87	0.1	103.01	-0.44
1387	113.43	0.1	102.98	-0.44
1388	114.06	0.1	102.98	-0.44
1389	113.91	0.1	103	-0.44
1390	113.63	0.1	103.01	-0.44
1391	113.64	0.1	103	-0.44
1392	113.82	0.1	103	-0.44
1393	113.78	0.1	103.05	-0.44
1394	113.58	0.1	103.01	-0.44
1395	113.27	0.1	103.01	-0.44
1396	113.86	0.1	103.06	-0.44
1397	114	0.1	103.05	-0.44
1398	113.73	0.1	103.08	-0.44
1399	113.99	0.1	103.1	-0.44
1400	114.1	-0.65	103.11	-0.2
1401	114.06	-0.65	103.11	-0.2
1402	113.87	-0.65	103.13	-0.2
1403	113.78	-0.65	103.11	-0.2
1404	113.94	-0.65	103.11	-0.2
1405	113.61	-0.65	103.11	-0.2
1406	113.95	-0.65	103.11	-0.2
1407	113.78	-0.65	103.11	-0.2
1408	113.67	-0.65	103.11	-0.2
1409	113.73	-0.65	103.11	-0.2
1410	113.83	-0.65	103.14	-0.2
1411	113.84	-0.65	103.18	-0.2
1412	113.51	-0.65	103.13	-0.2
1413	113.64	-0.65	103.19	-0.2
1414	113.59	-0.65	103.14	-0.2
1415	113.63	-0.65	103.19	-0.2
1416	113.78	-0.65	103.14	-0.2
1417	114	-0.65	103.16	-0.2
1418	113.72	-0.65	103.16	-0.2
1419	113.64	-0.65	103.14	-0.2
1420	113.82	-0.65	103.18	-0.2
1421	113.63	-0.65	103.18	-0.2
1422	113.72	-0.65	103.18	-0.2
1423	113.73	-0.65	103.18	-0.2
1424	113.73	-0.65	103.16	-0.2
1425	114.15	-0.05	103.18	-0.07
1426	113.82	-0.05	103.14	-0.07
1427	114.05	-0.05	103.11	-0.07
1428	113.7	-0.05	103.11	-0.07
1429	113.56	-0.05	103.13	-0.07
1430	113.64	-0.05	103.06	-0.07
1431	113.68	-0.05	103.06	-0.07
1432	113.95	-0.05	103.06	-0.07
1433	113.91	-0.05	102.98	-0.07
1434	113.68	-0.05	103	-0.07
1435	114.05	-0.05	103	-0.07
1436	113.55	-0.05	102.98	-0.07
1437	113.83	-0.05	102.98	-0.07
1438	113.78	-0.05	103	-0.07
1439	113.67	-0.05	102.98	-0.07
1440	113.83	-0.05	102.94	-0.07
1441	114.14	-0.05	102.92	-0.07
1442	114.01	-0.05	102.86	-0.07
1443	113.83	-0.05	102.86	-0.07
1444	113.73	-0.05	102.91	-0.07
1445	113.87	-0.05	102.84	-0.07
1446	113.78	-0.05	102.91	-0.07
1447	114.15	-0.05	102.87	-0.07
1448	113.78	-0.05	102.87	-0.07
1449	113.57	-0.05	102.87	-0.07
1450	113.83	0.32	102.86	0.32
1451	114.2	0.32	102.83	0.32
1452	113.56	0.32	102.78	0.32
1453	113.68	0.32	102.73	0.32
1454	113.37	0.32	102.79	0.32
1455	113.47	0.32	102.79	0.32
1456	113.68	0.32	102.73	0.32
1457	113.63	0.32	102.73	0.32
1458	113.48	0.32	102.73	0.32
1459	113.72	0.32	102.73	0.32
1460	113.49	0.32	102.71	0.32
1461	113.45	0.32	102.71	0.32
1462	113.4	0.32	102.71	0.32
1463	113.37	0.32	102.65	0.32
1464	113.4	0.32	102.65	0.32
1465	113.32	0.32	102.66	0.32
1466	113.51	0.32	102.65	0.32
1467	113.32	0.32	102.6	0.32
1468	113.29	0.32	102.59	0.32
1469	113.72	0.32	102.59	0.32
1470	113.49	0.32	102.57	0.32
1471	113.23	0.32	102.52	0.32
1472	113.19	0.32	102.52	0.32
1473	113.27	0.32	102.52	0.32
1474	113.27	0.32	102.54	0.32
1475	113.45	0.38	102.47	0.39
1476	113.39	0.38	102.51	0.39
1477	113.4	0.38	102.52	0.39
1478	113.36	0.38	102.51	0.39
1479	113.45	0.38	102.54	0.39
1480	113.28	0.38	102.52	0.39
1481	113.36	0.38	102.52	0.39
1482	113.44	0.38	102.51	0.39
1483	113.45	0.38	102.51	0.39
1484	113.47	0.38	102.52	0.39
1485	113.4	0.38	102.51	0.39
1486	113.45	0.38	102.44	0.39
1487	113.91	0.38	102.44	0.39
1488	113.37	0.38	102.46	0.39
1489	113.68	0.38	102.44	0.39
1490	113.55	0.38	102.38	0.39
1491	113.41	0.38	102.37	0.39
1492	113.49	0.38	102.37	0.39
1493	113.41	0.38	102.3	0.39
1494	113.27	0.38	102.3	0.39
1495	113.23	0.38	102.33	0.39
1496	113.19	0.38	102.26	0.39
1497	113.08	0.38	102.32	0.39
1498	113.17	0.38	102.28	0.39
1499	112.88	0.38	102.26	0.39
1500	113.19	0.26	102.25	0.22
1501	112.9	0.26	102.17	0.22
1502	112.94	0.26	102.17	0.22
1503	113.28	0.26	102.17	0.22
1504	113.27	0.26	102.14	0.22
1505	113.04	0.26	102.15	0.22
1506	113.15	0.26	102.15	0.22
1507	112.71	0.26	102.11	0.22
1508	113.02	0.26	102.12	0.22
1509	112.94	0.26	102.11	0.22
1510	112.85	0.26	102.11	0.22
1511	113.28	0.26	102.09	0.22
1512	113.13	0.26	102.04	0.22
1513	113.19	0.26	102.03	0.22
1514	113	0.26	102.03	0.22
1515	112.96	0.26	102.03	0.22
1516	113.09	0.26	102.03	0.22
1517	112.86	0.26	102.02	0.22
1518	113.13	0.26	101.98	0.22
1519	112.65	0.26	101.95	0.22
1520	112.73	0.26	101.95	0.22
1521	113.05	0.26	101.95	0.22
1522	113.09	0.26	101.89	0.22
1523	112.96	0.26	101.94	0.22
1524	112.85	0.26	101.9	0.22
1525	112.75	0.44	101.92	0.33
1526	112.86	0.44	101.92	0.33
1527	112.69	0.44	101.85	0.33
1528	112.78	0.44	101.92	0.33
1529	112.92	0.44	101.92	0.33
1530	112.77	0.44	101.85	0.33
1531	112.73	0.44	101.88	0.33
1532	112.71	0.44	101.93	0.33
1533	112.73	0.44	101.85	0.33
1534	112.85	0.44	101.86	0.33
1535	112.71	0.44	101.86	0.33
1536	112.71	0.44	101.82	0.33
1537	112.9	0.44	101.86	0.33
1538	113.01	0.44	101.81	0.33
1539	112.71	0.44	101.84	0.33
1540	112.62	0.44	101.84	0.33
1541	112.58	0.44	101.82	0.33
1542	112.74	0.44	101.82	0.33
1543	112.82	0.44	101.79	0.33
1544	112.9	0.44	101.77	0.33
1545	112.81	0.44	101.77	0.33
1546	112.77	0.44	101.76	0.33
1547	112.85	0.44	101.79	0.33
1548	113.09	0.44	101.75	0.33
1549	112.62	0.44	101.75	0.33
1550	112.9	-0.15	101.75	0.17
1551	112.61	-0.15	101.73	0.17
1552	112.9	-0.15	101.7	0.17
1553	112.86	-0.15	101.68	0.17
1554	112.64	-0.15	101.7	0.17
1555	112.67	-0.15	101.71	0.17
1556	112.27	-0.15	101.67	0.17
1557	112.39	-0.15	101.7	0.17
1558	112.42	-0.15	101.64	0.17
1559	112.33	-0.15	101.63	0.17
1560	112.41	-0.15	101.62	0.17
1561	112.45	-0.15	101.63	0.17
1562	112.5	-0.15	101.58	0.17
1563	112.37	-0.15	101.58	0.17
1564	112.18	-0.15	101.58	0.17
1565	112.22	-0.15	101.57	0.17
1566	112.54	-0.15	101.59	0.17
1567	112.58	-0.15	101.63	0.17
1568	112.37	-0.15	101.63	0.17
1569	111.99	-0.15	101.63	0.17
1570	112.49	-0.15	101.63	0.17
1571	112.37	-0.15	101.55	0.17
1572	112.49	-0.15	101.58	0.17
1573	112.46	-0.15	101.63	0.17
1574	112.27	-0.15	101.58	0.17
1575	112.09	0.81	101.63	0.12
1576	111.95	0.81	101.63	0.12
1577	112.56	0.81	101.57	0.12
1578	112.42	0.81	101.58	0.12
1579	112.18	0.81	101.63	0.12
1580	112.31	0.81	101.64	0.12
1581	112.16	0.81	101.66	0.12
1582	112.27	0.81	101.64	0.12
1583	112.5	0.81	101.64	0.12
1584	112.35	0.81	101.71	0.12
1585	112.45	0.81	101.71	0.12
1586	111.91	0.81	101.7	0.12
1587	112.45	0.81	101.76	0.12
1588	112.41	0.81	101.71	0.12
1589	112.41	0.81	101.71	0.12
1590	112.22	0.81	101.71	0.12
1591	112.53	0.81	101.76	0.12
1592	112.39	0.81	101.77	0.12
1593	112.45	0.81	101.77	0.12
1594	112.37	0.81	101.75	0.12
1595	112.26	0.81	101.76	0.12
1596	112.45	0.81	101.77	0.12
1597	112.67	0.81	101.76	0.12
1598	112.71	0.81	101.76	0.12
1599	112.69	0.81	101.77	0.12
1600	112.69	-0.6	101.76	-0.13
1601	112.73	-0.6	101.77	-0.13
1602	112.71	-0.6	101.76	-0.13
1603	112.54	-0.6	101.77	-0.13
1604	112.2	-0.6	101.76	-0.13
1605	112.27	-0.6	101.77	-0.13
1606	112.73	-0.6	101.71	-0.13
1607	112.67	-0.6	101.77	-0.13
1608	112.67	-0.6	101.76	-0.13
1609	112.45	-0.6	101.76	-0.13
1610	112.45	-0.6	101.77	-0.13
1611	112.73	-0.6	101.77	-0.13
1612	112.64	-0.6	101.79	-0.13
1613	112.92	-0.6	101.79	-0.13
1614	112.71	-0.6	101.72	-0.13
1615	112.85	-0.6	101.76	-0.13
1616	112.81	-0.6	101.76	-0.13
1617	112.73	-0.6	101.8	-0.13
1618	112.58	-0.6	101.89	-0.13
1619	112.77	-0.6	101.84	-0.13
1620	112.71	-0.6	101.84	-0.13
1621	112.6	-0.6	101.88	-0.13
1622	112.6	-0.6	101.88	-0.13
1623	113.01	-0.6	101.92	-0.13
1624	112.69	-0.6	101.92	-0.13
1625	112.78	-0.09	101.99	-0.23
1626	112.71	-0.09	102.06	-0.23
1627	112.78	-0.09	102.06	-0.23
1628	112.9	-0.09	102.12	-0.23
1629	112.62	-0.09	102.12	-0.23
1630	112.81	-0.09	102.21	-0.23
1631	112.94	-0.09	102.26	-0.23
1632	112.98	-0.09	102.26	-0.23
1633	113.32	-0.09	102.32	-0.23
1634	113.05	-0.09	102.32	-0.23
1635	113.36	-0.09	102.37	-0.23
1636	113.4	-0.09	102.38	-0.23
1637	113.36	-0.09	102.39	-0.23
1638	113.24	-0.09	102.39	-0.23
1639	113.13	-0.09	102.46	-0.23
1640	113.05	-0.09	102.46	-0.23
1641	112.98	-0.09	102.54	-0.23
1642	113.01	-0.09	102.59	-0.23
1643	113.19	-0.09	102.6	-0.23
1644	113.21	-0.09	102.66	-0.23
1645	113.12	-0.09	102.71	-0.23
1646	113.24	-0.09	102.73	-0.23
1647	113.44	-0.09	102.79	-0.23
1648	113.55	-0.09	102.81	-0.23
1649	113.44	-0.09	102.81	-0.23
1650	113.49	-0.71	102.87	-0.88
1651	113.6	-0.71	102.84	-0.88
1652	113.37	-0.71	102.86	-0.88
1653	113.54	-0.71	102.94	-0.88
1654	113.87	-0.71	102.94	-0.88
1655	113.82	-0.71	102.95	-0.88
1656	113.68	-0.71	102.98	-0.88
1657	113.76	-0.71	102.98	-0.88
1658	113.64	-0.71	103	-0.88
1659	113.83	-0.71	103.01	-0.88
1660	113.6	-0.71	103.08	-0.88
1661	113.6	-0.71	103.05	-0.88
1662	113.91	-0.71	103.05	-0.88
1663	113.51	-0.71	103.13	-0.88
1664	113.82	-0.71	103.11	-0.88
1665	113.64	-0.71	103.11	-0.88
1666	113.63	-0.71	103.14	-0.88
1667	113.64	-0.71	103.13	-0.88
1668	113.68	-0.71	103.13	-0.88
1669	114.01	-0.71	103.13	-0.88
1670	113.73	-0.71	103.15	-0.88
1671	114.1	-0.71	103.11	-0.88
1672	113.73	-0.71	103.11	-0.88
1673	113.43	-0.71	103.11	-0.88
1674	114.14	-0.71	103.11	-0.88
1675	113.64	-0.15	103.11	-0.24
1676	113.83	-0.15	103.13	-0.24
1677	113.88	-0.15	103.13	-0.24
1678	113.78	-0.15	103.11	-0.24
1679	113.83	-0.15	103.11	-0.24
1680	113.68	-0.15	103.11	-0.24
1681	113.72	-0.15	103.11	-0.24
1682	113.67	-0.15	103.1	-0.24
1683	113.64	-0.15	103.1	-0.24
1684	113.43	-0.15	103.11	-0.24
1685	113.67	-0.15	103.08	-0.24
1686	113.78	-0.15	103.11	-0.24
1687	113.73	-0.15	103.06	-0.24
1688	113.96	-0.15	103.06	-0.24
1689	113.73	-0.15	103.06	-0.24
1690	113.86	-0.15	103.06	-0.24
1691	113.76	-0.15	103.06	-0.24
1692	113.79	-0.15	103.06	-0.24
1693	113.82	-0.15	103.06	-0.24
1694	113.67	-0.15	103.11	-0.24
1695	113.83	-0.15	103.13	-0.24
1696	113.73	-0.15	103.11	-0.24
1697	113.64	-0.15	103.18	-0.24
1698	113.78	-0.15	103.18	-0.24
1699	113.68	-0.15	103.21	-0.24
1700	113.91	-0.27	103.21	-0.1
1701	114.28	-0.27	103.21	-0.1
1702	114.37	-0.27	103.29	-0.1
1703	113.88	-0.27	103.27	-0.1
1704	114	-0.27	103.3	-0.1
1705	114.05	-0.27	103.27	-0.1
1706	114.1	-0.27	103.27	-0.1
1707	114.19	-0.27	103.33	-0.1
1708	114.46	-0.27	103.35	-0.1
1709	114.19	-0.27	103.35	-0.1
1710	114.19	-0.27	103.35	-0.1
1711	114.37	-0.27	103.4	-0.1
1712	114.27	-0.27	103.4	-0.1
1713	114.24	-0.27	103.4	-0.1
1714	114.23	-0.27	103.41	-0.1
1715	114.42	-0.27	103.43	-0.1
1716	114.15	-0.27	103.4	-0.1
1717	114.27	-0.27	103.4	-0.1
1718	114.55	-0.27	103.4	-0.1
1719	114.41	-0.27	103.46	-0.1
1720	114.5	-0.27	103.46	-0.1
1721	114.18	-0.27	103.46	-0.1
1722	114.33	-0.27	103.48	-0.1
1723	114.28	-0.27	103.48	-0.1
1724	114.37	-0.27	103.41	-0.1
1725	114.19	-0.28	103.48	-0.27
1726	114.23	-0.28	103.45	-0.27
1727	114.1	-0.28	103.48	-0.27
1728	114.18	-0.28	103.51	-0.27
1729	114.05	-0.28	103.51	-0.27
1730	114.05	-0.28	103.53	-0.27
1731	113.99	-0.28	103.5	-0.27
1732	113.88	-0.28	103.5	-0.27
1733	114.27	-0.28	103.5	-0.27
1734	113.97	-0.28	103.5	-0.27
1735	113.97	-0.28	103.51	-0.27
1736	114.47	-0.28	103.51	-0.27
1737	114.7	-0.28	103.51	-0.27
1738	113.92	-0.28	103.53	-0.27
1739	114.28	-0.28	103.51	-0.27
1740	114.23	-0.28	103.53	-0.27
1741	114.41	-0.28	103.53	-0.27
1742	114.5	-0.28	103.53	-0.27
1743	114.41	-0.28	103.57	-0.27
1744	114.28	-0.28	103.53	-0.27
1745	114.46	-0.28	103.53	-0.27
1746	114.55	-0.28	103.54	-0.27
1747	113.97	-0.28	103.54	-0.27
1748	114.32	-0.28	103.57	-0.27
1749	114.33	-0.28	103.56	-0.27
1750	114.36	-0.17	103.61	-0.13
1751	114.68	-0.17	103.64	-0.13
1752	114.73	-0.17	103.62	-0.13
1753	114.39	-0.17	103.69	-0.13
1754	114.65	-0.17	103.73	-0.13
1755	114.73	-0.17	103.73	-0.13
1756	114.42	-0.17	103.83	-0.13
1757	114.55	-0.17	103.84	-0.13
1758	114.55	-0.17	103.91	-0.13
1759	114.43	-0.17	103.96	-0.13
1760	114.55	-0.17	103.97	-0.13
1761	114.64	-0.17	103.97	-0.13
1762	114.6	-0.17	103.97	-0.13
1763	114.92	-0.17	103.97	-0.13
1764	114.69	-0.17	104	-0.13
1765	114.56	-0.17	104.02	-0.13
1766	114.69	-0.17	104.08	-0.13
1767	114.45	-0.17	104.1	-0.13
1768	114.5	-0.17	104.08	-0.13
1769	115.1	-0.17	104.1	-0.13
1770	114.96	-0.17	104.1	-0.13
1771	114.45	-0.17	104.1	-0.13
1772	114.68	-0.17	104.16	-0.13
1773	114.97	-0.17	104.16	-0.13
1774	114.83	-0.17	104.16	-0.13
1775	114.92	-0.56	104.16	-0.55
1776	114.79	-0.56	104.21	-0.55
1777	115.15	-0.56	104.23	-0.55
1778	115.02	-0.56	104.23	-0.55
1779	115.1	-0.56	104.23	-0.55
1780	115.1	-0.56	104.28	-0.55
1781	115.1	-0.56	104.29	-0.55
1782	114.92	-0.56	104.36	-0.55
1783	114.87	-0.56	104.36	-0.55
1784	114.92	-0.56	104.4	-0.55
1785	115.15	-0.56	104.44	-0.55
1786	115.16	-0.56	104.42	-0.55
1787	115.24	-0.56	104.42	-0.55
1788	115.33	-0.56	104.45	-0.55
1789	115.06	-0.56	104.45	-0.55
1790	115.28	-0.56	104.48	-0.55
1791	115.19	-0.56	104.48	-0.55
1792	115.1	-0.56	104.44	-0.55
1793	115.28	-0.56	104.5	-0.55
1794	115.15	-0.56	104.52	-0.55
1795	115.28	-0.56	104.48	-0.55
1796	115.19	-0.56	104.48	-0.55
1797	115.34	-0.56	104.48	-0.55
1798	115.19	-0.56	104.5	-0.55
1799	115.1	-0.56	104.48	-0.55
1800	114.92	0	104.5	-0.34
1801	115.11	0	104.5	-0.34
1802	115.28	0	104.56	-0.34
1803	115.15	0	104.5	-0.34
1804	115.2	0	104.55	-0.34
1805	115.24	0	104.55	-0.34
1806	115.38	0	104.63	-0.34
1807	115.83	0	104.63	-0.34
1808	115.51	0	104.61	-0.34
1809	115.2	0	104.63	-0.34
1810	115.1	0	104.63	-0.34
1811	115.1	0	104.64	-0.34
1812	115.1	0	104.61	-0.34
1813	115.02	0	104.64	-0.34
1814	115.29	0	104.71	-0.34
1815	115.42	0	104.72	-0.34
1816	115.79	0	104.82	-0.34
1817	115.61	0	104.85	-0.34
1818	115.75	0	104.85	-0.34
1819	115.47	0	104.83	-0.34
1820	115.88	0	104.9	-0.34
1821	115.7	0	104.86	-0.34
1822	115.61	0	104.91	-0.34
1823	115.61	0	104.9	-0.34
1824	115.74	0	104.88	-0.34
1825	115.47	-0.55	104.91	-0.41
1826	115.79	-0.55	104.93	-0.41
1827	115.97	-0.55	104.91	-0.41
1828	115.92	-0.55	104.93	-0.41
1829	115.79	-0.55	104.98	-0.41
1830	115.65	-0.55	104.98	-0.41
1831	115.66	-0.55	104.96	-0.41
1832	116.11	-0.55	104.96	-0.41
1833	116.15	-0.55	104.98	-0.41
1834	116.02	-0.55	105.04	-0.41
1835	115.97	-0.55	105.02	-0.41
1836	116.16	-0.55	105	-0.41
1837	116.02	-0.55	105	-0.41
1838	116.06	-0.55	105.08	-0.41
1839	116.06	-0.55	105.08	-0.41
1840	116.11	-0.55	105.12	-0.41
1841	115.88	-0.55	105.19	-0.41
1842	116.02	-0.55	105.2	-0.41
1843	116.16	-0.55	105.19	-0.41
1844	115.97	-0.55	105.28	-0.41
1845	116.02	-0.55	105.41	-0.41
1846	115.88	-0.55	105.41	-0.41
1847	115.97	-0.55	105.46	-0.41
1848	115.84	-0.55	105.5	-0.41
1849	116.24	-0.55	105.47	-0.41
1850	116.43	-0.96	105.49	-0.58
1851	116.47	-0.96	105.52	-0.58
1852	116.89	-0.96	105.58	-0.58
1853	116.57	-0.96	105.63	-0.58
1854	116.7	-0.96	105.65	-0.58
1855	116.16	-0.96	105.71	-0.58
1856	116.34	-0.96	105.79	-0.58
1857	116.43	-0.96	105.79	-0.58
1858	116.29	-0.96	105.86	-0.58
1859	116.57	-0.96	105.81	-0.58
1860	116.57	-0.96	105.86	-0.58
1861	116.89	-0.96	105.84	-0.58
1862	116.66	-0.96	105.86	-0.58
1863	116.98	-0.96	105.87	-0.58
1864	116.7	-0.96	105.92	-0.58
1865	117.02	-0.96	105.92	-0.58
1866	116.79	-0.96	105.94	-0.58
1867	117.16	-0.96	105.92	-0.58
1868	116.66	-0.96	105.98	-0.58
1869	116.93	-0.96	105.92	-0.58
1870	116.75	-0.96	105.92	-0.58
1871	116.89	-0.96	105.94	-0.58
1872	116.79	-0.96	105.92	-0.58
1873	116.66	-0.96	105.92	-0.58
1874	116.75	-0.96	105.92	-0.58
1875	116.52	-0.09	105.92	-0.43
1876	116.79	-0.09	105.92	-0.43
1877	116.52	-0.09	105.92	-0.43
1878	116.98	-0.09	105.92	-0.43
1879	116.66	-0.09	105.94	-0.43
1880	116.79	-0.09	105.92	-0.43
1881	116.79	-0.09	105.92	-0.43
1882	116.79	-0.09	105.92	-0.43
1883	116.7	-0.09	105.92	-0.43
1884	117.12	-0.09	105.92	-0.43
1885	116.93	-0.09	105.92	-0.43
1886	116.43	-0.09	105.92	-0.43
1887	116.52	-0.09	105.98	-0.43
1888	116.75	-0.09	105.98	-0.43
1889	116.98	-0.09	105.98	-0.43
1890	116.66	-0.09	105.98	-0.43
1891	116.84	-0.09	105.98	-0.43
1892	116.84	-0.09	105.98	-0.43
1893	116.75	-0.09	105.98	-0.43
1894	116.57	-0.09	106	-0.43
1895	116.47	-0.09	105.98	-0.43
1896	116.98	-0.09	105.98	-0.43
1897	116.79	-0.09	105.96	-0.43
1898	116.75	-0.09	105.98	-0.43
1899	116.7	-0.09	105.98	-0.43
1900	116.75	-0.23	105.98	-0.06
1901	116.66	-0.23	105.98	-0.06
1902	116.47	-0.23	105.98	-0.06
1903	117.11	-0.23	105.95	-0.06
1904	116.84	-0.23	105.98	-0.06
1905	116.79	-0.23	105.98	-0.06
1906	116.79	-0.23	105.96	-0.06
1907	116.93	-0.23	106	-0.06
1908	116.79	-0.23	105.98	-0.06
1909	117.44	-0.23	105.98	-0.06
1910	117.16	-0.23	105.98	-0.06
1911	117.29	-0.23	105.98	-0.06
1912	116.79	-0.23	105.98	-0.06
1913	116.84	-0.23	105.98	-0.06
1914	116.88	-0.23	105.98	-0.06
1915	116.57	-0.23	106	-0.06
1916	116.98	-0.23	106	-0.06
1917	116.79	-0.23	106	-0.06
1918	116.75	-0.23	106	-0.06
1919	116.52	-0.23	106	-0.06
1920	116.93	-0.23	105.98	-0.06
1921	117.07	-0.23	106	-0.06
1922	116.89	-0.23	106	-0.06
1923	117.02	-0.23	106	-0.06
1924	116.98	-0.23	105.98	-0.06
1925	116.93	-0.18	105.98	0
1926	117.07	-0.18	105.98	0
1927	116.57	-0.18	106	0
1928	116.93	-0.18	106.06	0
1929	116.84	-0.18	106.06	0
1930	117.02	-0.18	106.06	0
1931	117.02	-0.18	106.06	0
1932	116.98	-0.18	106.06	0
1933	116.47	-0.18	106.13	0
1934	116.57	-0.18	106.13	0
1935	116.98	-0.18	106.14	0
1936	117.16	-0.18	106.16	0
1937	117.21	-0.18	106.14	0
1938	116.98	-0.18	106.19	0
1939	117.16	-0.18	106.27	0
1940	117.25	-0.18	106.23	0
1941	117.3	-0.18	106.29	0
1942	117.48	-0.18	106.3	0
1943	116.79	-0.18	106.32	0
1944	117.21	-0.18	106.56	0
1945	117.11	-0.18	106.56	0
1946	117.21	-0.18	106.6	0
1947	117.34	-0.18	106.64	0
1948	117.16	-0.18	106.58	0
1949	117.16	-0.18	106.66	0
1950	117.44	-0.51	106.6	-0.62
1951	117.76	-0.51	106.66	-0.62
1952	117.34	-0.51	106.6	-0.62
1953	117.34	-0.51	106.59	-0.62
1954	117.39	-0.51	106.68	-0.62
1955	117.71	-0.51	106.71	-0.62
1956	117.26	-0.51	106.72	-0.62
1957	117.75	-0.51	106.71	-0.62
1958	117.8	-0.51	106.72	-0.62
1959	117.3	-0.51	106.79	-0.62
1960	117.66	-0.51	106.85	-0.62
1961	117.34	-0.51	106.89	-0.62
1962	117.2	-0.51	106.93	-0.62
1963	117.62	-0.51	106.96	-0.62
1964	117.76	-0.51	107.04	-0.62
1965	118.13	-0.51	107.06	-0.62
1966	117.62	-0.51	107	-0.62
1967	117.76	-0.51	107.08	-0.62
1968	117.85	-0.51	107.04	-0.62
1969	118.22	-0.51	107.06	-0.62
1970	117.95	-0.51	107.06	-0.62
1971	117.71	-0.51	107.1	-0.62
1972	118.27	-0.51	107.1	-0.62
1973	118.13	-0.51	107.1	-0.62
1974	117.95	-0.51	107.17	-0.62
1975	118.22	-0.78	107.19	-0.59
1976	118.31	-0.78	107.19	-0.59
1977	118.59	-0.78	107.19	-0.59
1978	118.54	-0.78	107.2	-0.59
1979	118.13	-0.78	107.27	-0.59
1980	118.27	-0.78	107.52	-0.59
1981	118.64	-0.78	107.54	-0.59
1982	118.45	-0.78	107.54	-0.59
1983	118.45	-0.78	107.52	-0.59
1984	118.35	-0.78	107.6	-0.59
1985	118.4	-0.78	107.58	-0.59
1986	118.4	-0.78	107.56	-0.59
1987	118.49	-0.78	107.6	-0.59
1988	118.67	-0.78	107.66	-0.59
1989	118.86	-0.78	107.71	-0.59
1990	118.68	-0.78	107.75	-0.59
1991	118.81	-0.78	107.73	-0.59
1992	119.08	-0.78	107.81	-0.59
1993	118.95	-0.78	107.79	-0.59
1994	118.68	-0.78	107.85	-0.59
1995	118.77	-0.78	107.87	-0.59
1996	118.62	-0.78	107.89	-0.59
1997	118.72	-0.78	107.94	-0.59
1998	118.67	-0.78	107.96	-0.59
[truncated: 11,981 more rows]

## Sheet: intermediate
Frame_no	blade_pos_in_deg	blade_angular_velocity	rod_pos_in_deg	rod_angular_velocity
0	91.44	0	81.7	0
1	91.43	0	81.77	0
2	91.55	0	81.9	0
3	91.66	0	82.01	0
4	91.56	0	82.11	0
5	91.45	0	82.24	0
6	91.78	0	82.38	0
7	91.99	0	82.45	0
8	92.1	0	82.57	0
9	92.33	0	82.65	0
10	92.11	0	82.71	0
11	92.68	0	82.77	0
12	92.55	0	82.93	0
13	92.79	0	83.06	0
14	93	0	83.13	0
15	92.66	0	83.2	0
16	93.33	0	83.29	0
17	93.11	0	83.4	0
18	93.44	0	83.6	0
19	93.56	0	83.66	0
20	93.45	0	83.75	0
21	93.46	0	83.76	0
22	93.87	0	83.88	0
23	94.2	0	83.94	0
24	93.67	0	83.94	0
25	94.46	-3.02	84.01	-2.31
26	93.66	-3.02	84.15	-2.31
27	94.27	-3.02	84.22	-2.31
28	94.46	-3.02	84.29	-2.31
29	94.57	-3.02	84.36	-2.31
30	94.69	-3.02	84.84	-2.31
31	94.92	-3.02	84.9	-2.31
32	94.93	-3.02	85.03	-2.31
33	94.9	-3.02	85.17	-2.31
34	95.26	-3.02	85.17	-2.31
35	95.26	-3.02	85.3	-2.31
36	95.7	-3.02	85.37	-2.31
37	95.47	-3.02	85.45	-2.31
38	95.69	-3.02	85.51	-2.31
39	96.03	-3.02	85.58	-2.31
40	96.27	-3.02	85.92	-2.31
41	96.16	-3.02	85.92	-2.31
42	96.06	-3.02	85.91	-2.31
43	96.48	-3.02	85.92	-2.31
44	96.72	-3.02	86.4	-2.31
45	96.44	-3.02	86.47	-2.31
46	96.71	-3.02	86.54	-2.31
47	96.71	-3.02	86.67	-2.31
48	97.26	-3.02	86.74	-2.31
49	97.26	-3.02	86.81	-2.31
50	96.99	-2.53	87.15	-3.14
51	97.37	-2.53	87.22	-3.14
52	97.37	-2.53	87.28	-3.14
53	97.82	-2.53	87.35	-3.14
54	97.47	-2.53	87.42	-3.14
55	97.79	-2.53	87.55	-3.14
56	98.16	-2.53	87.76	-3.14
57	98.16	-2.53	87.89	-3.14
58	98.15	-2.53	88.03	-3.14
59	98.51	-2.53	88.1	-3.14
60	98.59	-2.53	88.17	-3.14
61	98.7	-2.53	88.23	-3.14
62	98.7	-2.53	88.3	-3.14
63	98.9	-2.53	88.5	-3.14
64	98.9	-2.53	88.57	-3.14
65	98.6	-2.53	88.78	-3.14
66	98.82	-2.53	89.05	-3.14
67	99	-2.53	89.18	-3.14
68	99.39	-2.53	89.32	-3.14
69	99.63	-2.53	89.46	-3.14
70	99.98	-2.53	89.52	-3.14
71	100.18	-2.53	89.59	-3.14
72	100.18	-2.53	89.73	-3.14
73	100.18	-2.53	89.8	-3.14
74	100.32	-2.53	89.93	-3.14
75	100.33	-3.34	90.07	-2.92
76	101.05	-3.34	90.2	-2.92
77	101.07	-3.34	90.34	-2.92
78	101.09	-3.34	90.41	-2.92
79	101.03	-3.34	90.61	-2.92
80	101.11	-3.34	90.54	-2.92
81	101.14	-3.34	90.61	-2.92
82	101.44	-3.34	90.68	-2.92
83	101.46	-3.34	90.81	-2.92
84	101.46	-3.34	90.95	-2.92
85	101.68	-3.34	91.02	-2.92
86	101.59	-3.34	91.09	-2.92
87	101.57	-3.34	91.22	-2.92
88	101.46	-3.34	91.36	-2.92
89	101.64	-3.34	91.43	-2.92
90	101.59	-3.34	91.56	-2.92
91	102.23	-3.34	91.63	-2.92
92	102.25	-3.34	91.7	-2.92
93	102.16	-3.34	91.83	-2.92
94	102.44	-3.34	91.9	-2.92
95	102.4	-3.34	91.97	-2.92
96	102.16	-3.34	92.04	-2.92
97	102.13	-3.34	92.17	-2.92
98	102.38	-3.34	92.18	-2.92
99	102.6	-3.34	92.24	-2.92
100	102.2	-1.87	92.38	-2.31
101	102.55	-1.87	92.44	-2.31
102	102.72	-1.87	92.51	-2.31
103	102.79	-1.87	92.59	-2.31
104	102.44	-1.87	92.58	-2.31
105	102.52	-1.87	92.79	-2.31
106	102.93	-1.87	92.92	-2.31
107	102.82	-1.87	93	-2.31
108	103.09	-1.87	93.14	-2.31
109	103.14	-1.87	93.13	-2.31
110	103.39	-1.87	93.27	-2.31
111	103.6	-1.87	93.48	-2.31
112	103.63	-1.87	93.55	-2.31
113	103.6	-1.87	93.61	-2.31
114	103.9	-1.87	93.68	-2.31
115	103.66	-1.87	93.81	-2.31
116	104.06	-1.87	94.02	-2.31
117	103.93	-1.87	94.16	-2.31
118	104.47	-1.87	94.3	-2.31
119	104.52	-1.87	94.43	-2.31
120	104.63	-1.87	94.57	-2.31
121	104.63	-1.87	94.7	-2.31
122	104.49	-1.87	94.84	-2.31
123	105.21	-1.87	95.05	-2.31
124	105.03	-1.87	95.05	-2.31
125	105.5	-3.3	95.32	-2.94
126	105.39	-3.3	95.59	-2.94
127	105.76	-3.3	95.73	-2.94
128	106.25	-3.3	95.93	-2.94
129	105.93	-3.3	96.06	-2.94
130	106.39	-3.3	96.13	-2.94
131	106.39	-3.3	96.33	-2.94
132	106.33	-3.3	96.4	-2.94
133	106.92	-3.3	96.81	-2.94
134	106.72	-3.3	96.9	-2.94
135	107.14	-3.3	97.02	-2.94
136	107.17	-3.3	97.11	-2.94
137	107.31	-3.3	97.23	-2.94
138	107.45	-3.3	97.31	-2.94
139	108.22	-3.3	97.38	-2.94
140	108.33	-3.3	97.45	-2.94
141	108.43	-3.3	97.79	-2.94
142	108.51	-3.3	97.99	-2.94
143	108.86	-3.3	98.13	-2.94
144	108.86	-3.3	98.61	-2.94
145	109	-3.3	98.68	-2.94
146	109.63	-3.3	98.68	-2.94
147	109.53	-3.3	98.73	-2.94
148	109.77	-3.3	98.76	-2.94
149	109.8	-3.3	98.95	-2.94
150	109.84	-4.34	99.02	-3.7
151	109.88	-4.34	99.08	-3.7
152	109.95	-4.34	99.08	-3.7
153	109.95	-4.34	99.14	-3.7
154	110.79	-4.34	99.22	-3.7
155	110.09	-4.34	99.21	-3.7
156	110.49	-4.34	99.22	-3.7
157	110.5	-4.34	99.28	-3.7
158	110.98	-4.34	99.29	-3.7
159	110.89	-4.34	99.35	-3.7
160	110.74	-4.34	99.42	-3.7
161	110.82	-4.34	99.48	-3.7
162	111.39	-4.34	99.48	-3.7
163	111.08	-4.34	99.52	-3.7
164	111.29	-4.34	99.55	-3.7
165	111.14	-4.34	99.62	-3.7
166	111.1	-4.34	99.95	-3.7
167	111.31	-4.34	100.02	-3.7
168	111.57	-4.34	100.11	-3.7
169	111.31	-4.34	100.17	-3.7
170	111.78	-4.34	100.23	-3.7
171	111.49	-4.34	100.31	-3.7
172	111.35	-4.34	100.38	-3.7
173	111.78	-4.34	100.44	-3.7
174	112.19	-4.34	100.51	-3.7
175	111.86	-2.02	100.58	-1.56
176	111.68	-2.02	100.66	-1.56
177	112.05	-2.02	100.72	-1.56
178	112.46	-2.02	100.75	-1.56
179	112.3	-2.02	100.71	-1.56
180	112.09	-2.02	100.78	-1.56
181	112.27	-2.02	100.98	-1.56
182	112.27	-2.02	101.06	-1.56
183	112.75	-2.02	101.2	-1.56
184	112.79	-2.02	101.26	-1.56
185	112.76	-2.02	101.34	-1.56
186	112.89	-2.02	101.42	-1.56
187	112.95	-2.02	101.55	-1.56
188	113.3	-2.02	101.62	-1.56
189	113.07	-2.02	101.62	-1.56
190	112.95	-2.02	101.6	-1.56
191	113.11	-2.02	101.67	-1.56
192	113.17	-2.02	101.67	-1.56
193	113.65	-2.02	101.74	-1.56
194	113.37	-2.02	101.75	-1.56
195	113.66	-2.02	101.8	-1.56
196	113.46	-2.02	101.87	-1.56
197	113.36	-2.02	101.88	-1.56
198	113.6	-2.02	101.93	-1.56
199	113.31	-2.02	102.01	-1.56
200	113.46	-1.6	102.07	-1.49
201	113.66	-1.6	102.13	-1.49
202	113.65	-1.6	102.2	-1.49
203	114.04	-1.6	102.28	-1.49
204	113.81	-1.6	102.41	-1.49
205	113.81	-1.6	102.48	-1.49
206	113.86	-1.6	102.48	-1.49
207	113.71	-1.6	102.54	-1.49
208	114.41	-1.6	102.56	-1.49
209	114.35	-1.6	102.62	-1.49
210	114.35	-1.6	102.68	-1.49
211	114.25	-1.6	102.79	-1.49
212	114.35	-1.6	102.85	-1.49
213	114.31	-1.6	102.98	-1.49
214	114.5	-1.6	103.15	-1.49
215	114.5	-1.6	103.2	-1.49
216	114.75	-1.6	103.28	-1.49
217	114.42	-1.6	103.35	-1.49
218	115.09	-1.6	103.48	-1.49
219	115.04	-1.6	103.53	-1.49
220	115.33	-1.6	103.66	-1.49
221	115.09	-1.6	103.74	-1.49
222	114.9	-1.6	103.81	-1.49
223	115.38	-1.6	103.89	-1.49
224	115.58	-1.6	103.95	-1.49
225	115.78	-2.32	104.1	-2.03
226	115.08	-2.32	104.15	-2.03
227	115.88	-2.32	104.23	-2.03
228	115.82	-2.32	104.32	-2.03
229	116.22	-2.32	104.45	-2.03
230	116.32	-2.32	104.51	-2.03
231	116.66	-2.32	104.64	-2.03
232	116.32	-2.32	104.64	-2.03
233	116.42	-2.32	104.73	-2.03
234	116.17	-2.32	104.86	-2.03
235	116.22	-2.32	104.94	-2.03
236	116.91	-2.32	105.01	-2.03
237	117.06	-2.32	105.15	-2.03
238	116.86	-2.32	105.22	-2.03
239	116.71	-2.32	105.28	-2.03
240	117.2	-2.32	105.35	-2.03
241	117.35	-2.32	105.4	-2.03
242	117.35	-2.32	105.44	-2.03
243	117.25	-2.32	105.52	-2.03
244	117.3	-2.32	105.55	-2.03
245	117.65	-2.32	105.56	-2.03
246	117.49	-2.32	105.71	-2.03
247	117.49	-2.32	105.82	-2.03
248	118.05	-2.32	105.86	-2.03
249	117.7	-2.32	105.95	-2.03
250	117.74	-1.96	105.99	-1.89
251	118.24	-1.96	106.08	-1.89
252	117.84	-1.96	106.12	-1.89
253	118.09	-1.96	106.21	-1.89
254	117.99	-1.96	106.27	-1.89
255	118.04	-1.96	106.27	-1.89
256	118.23	-1.96	106.36	-1.89
257	118.65	-1.96	106.42	-1.89
258	118.84	-1.96	106.5	-1.89
259	118.38	-1.96	106.65	-1.89
260	118.24	-1.96	106.65	-1.89
261	118.53	-1.96	106.72	-1.89
262	118.64	-1.96	106.78	-1.89
263	119.02	-1.96	106.8	-1.89
264	119.14	-1.96	106.78	-1.89
265	119.14	-1.96	107.15	-1.89
266	118.63	-1.96	107.15	-1.89
267	118.87	-1.96	107.19	-1.89
268	118.95	-1.96	107.19	-1.89
269	119.04	-1.96	107.19	-1.89
270	118.98	-1.96	107.28	-1.89
271	119.27	-1.96	107.28	-1.89
272	119.32	-1.96	107.36	-1.89
273	119.28	-1.96	107.49	-1.89
274	119.73	-1.96	107.54	-1.89
275	119.13	-1.39	107.54	-1.55
276	119.66	-1.39	107.54	-1.55
277	119.79	-1.39	107.47	-1.55
278	119.46	-1.39	107.52	-1.55
279	119.55	-1.39	107.54	-1.55
280	119.57	-1.39	107.52	-1.55
281	119.72	-1.39	107.6	-1.55
282	119.94	-1.39	107.6	-1.55
283	119.61	-1.39	107.6	-1.55
284	119.98	-1.39	107.66	-1.55
285	120.07	-1.39	107.69	-1.55
286	120.38	-1.39	107.69	-1.55
287	120.38	-1.39	107.73	-1.55
288	119.95	-1.39	108.05	-1.55
289	120.38	-1.39	108.05	-1.55
290	120.15	-1.39	108.14	-1.55
291	120.19	-1.39	108.2	-1.55
292	120.3	-1.39	108.24	-1.55
293	120.1	-1.39	108.35	-1.55
294	120.15	-1.39	108.37	-1.55
295	120.14	-1.39	108.43	-1.55
296	120.29	-1.39	108.48	-1.55
297	120.23	-1.39	108.52	-1.55
298	120.4	-1.39	108.56	-1.55
299	120.27	-1.39	108.56	-1.55
300	121.25	-2.12	108.61	-1.07
301	120.83	-2.12	108.73	-1.07
302	121.36	-2.12	108.76	-1.07
303	120.94	-2.12	108.76	-1.07
304	120.83	-2.12	108.8	-1.07
305	120.83	-2.12	108.86	-1.07
306	120.7	-2.12	108.97	-1.07
307	121.19	-2.12	109.06	-1.07
308	120.79	-2.12	109.06	-1.07
309	121.02	-2.12	109.03	-1.07
310	121.42	-2.12	109.03	-1.07
311	121.13	-2.12	109.1	-1.07
312	121.53	-2.12	109.16	-1.07
313	121.17	-2.12	109.21	-1.07
314	121.36	-2.12	109.27	-1.07
315	121.41	-2.12	109.35	-1.07
316	121.61	-2.12	109.42	-1.07
317	121.32	-2.12	109.46	-1.07
318	121.89	-2.12	109.55	-1.07
319	121.95	-2.12	109.61	-1.07
320	121.62	-2.12	109.61	-1.07
321	121.62	-2.12	109.7	-1.07
322	121.92	-2.12	109.76	-1.07
323	122.11	-2.12	109.81	-1.07
324	122.53	-2.12	109.91	-1.07
325	122.26	-1.01	109.98	-1.37
326	122.44	-1.01	110.06	-1.37
327	122.47	-1.01	110.13	-1.37
328	122.45	-1.01	110.25	-1.37
329	122.47	-1.01	110.28	-1.37
330	122.69	-1.01	110.37	-1.37
331	122.6	-1.01	110.39	-1.37
332	122.6	-1.01	110.42	-1.37
333	123.08	-1.01	110.47	-1.37
334	123.05	-1.01	110.56	-1.37
335	123.48	-1.01	110.62	-1.37
336	123.11	-1.01	110.71	-1.37
337	123.05	-1.01	110.79	-1.37
338	123.2	-1.01	110.88	-1.37
339	123.2	-1.01	111.37	-1.37
340	123.29	-1.01	111.37	-1.37
341	123.63	-1.01	111.4	-1.37
342	123.6	-1.01	111.44	-1.37
343	124.33	-1.01	111.45	-1.37
344	124.06	-1.01	111.49	-1.37
345	124.09	-1.01	111.55	-1.37
346	124.36	-1.01	111.55	-1.37
347	123.99	-1.01	111.64	-1.37
348	124.09	-1.01	111.7	-1.37
349	124.36	-1.01	111.74	-1.37
350	124.27	-2.01	111.76	-1.78
351	124.97	-2.01	111.79	-1.78
352	124.42	-2.01	111.83	-1.78
353	124.49	-2.01	111.98	-1.78
354	124.97	-2.01	112.02	-1.78
355	125.03	-2.01	111.98	-1.78
356	125.21	-2.01	112.07	-1.78
357	125.05	-2.01	112	-1.78
358	125.86	-2.01	112.04	-1.78
359	125.95	-2.01	112.49	-1.78
360	125.69	-2.01	112.47	-1.78
361	125.72	-2.01	112.58	-1.78
362	125.7	-2.01	112.71	-1.78
363	125.73	-2.01	112.77	-1.78
364	125.54	-2.01	112.86	-1.78
365	126.05	-2.01	112.89	-1.78
366	126.41	-2.01	112.95	-1.78
367	126.38	-2.01	112.98	-1.78
368	126.21	-2.01	113.04	-1.78
369	126.12	-2.01	113.07	-1.78
370	126.19	-2.01	113.1	-1.78
371	126.21	-2.01	113.1	-1.78
372	126.56	-2.01	113.14	-1.78
373	126.58	-2.01	113.16	-1.78
374	126.67	-2.01	113.19	-1.78
375	126.76	-2.49	113.19	-1.43
376	126.34	-2.49	113.25	-1.43
377	126.58	-2.49	113.25	-1.43
378	126.74	-2.49	113.28	-1.43
379	126.56	-2.49	113.34	-1.43
380	126.65	-2.49	113.37	-1.43
381	126.41	-2.49	113.43	-1.43
382	126.52	-2.49	113.47	-1.43
383	126.61	-2.49	113.49	-1.43
384	126.94	-2.49	113.56	-1.43
385	127.09	-2.49	113.62	-1.43
386	126.67	-2.49	113.67	-1.43
387	127.29	-2.49	113.77	-1.43
388	128.68	-2.49	113.77	-1.43
389	127.13	-2.49	113.83	-1.43
390	127	-2.49	113.86	-1.43
391	128.36	-2.49	113.92	-1.43
392	128.11	-2.49	113.95	-1.43
393	127.62	-2.49	114.04	-1.43
394	127.49	-2.49	114.01	-1.43
395	128.45	-2.49	114.04	-1.43
396	128.96	-2.49	114.1	-1.43
397	128.38	-2.49	114.13	-1.43
398	128.94	-2.49	114.19	-1.43
399	128.96	-2.49	114.22	-1.43
400	129	-2.24	114.34	-1.15
401	128.61	-2.24	114.4	-1.15
402	128.97	-2.24	114.49	-1.15
403	129.16	-2.24	114.52	-1.15
404	128.9	-2.24	114.56	-1.15
405	129.36	-2.24	114.61	-1.15
406	129.12	-2.24	114.74	-1.15
407	129.01	-2.24	114.83	-1.15
408	129.92	-2.24	114.89	-1.15
409	129.42	-2.24	114.95	-1.15
410	128.99	-2.24	115.07	-1.15
411	129.08	-2.24	115.1	-1.15
412	129.58	-2.24	115.19	-1.15
413	129.66	-2.24	115.23	-1.15
414	129.85	-2.24	115.19	-1.15
415	129.62	-2.24	115.19	-1.15
416	130.06	-2.24	115.32	-1.15
417	130.29	-2.24	115.38	-1.15
418	129.75	-2.24	115.41	-1.15
419	129.69	-2.24	115.38	-1.15
420	129.73	-2.24	115.41	-1.15
421	129.27	-2.24	115.47	-1.15
422	129.96	-2.24	115.47	-1.15
423	129.59	-2.24	115.44	-1.15
424	129.61	-2.24	115.47	-1.15
425	129.82	-0.82	115.44	-1.1
426	130.05	-0.82	115.47	-1.1
427	129.59	-0.82	115.47	-1.1
428	129.75	-0.82	115.47	-1.1
429	129.45	-0.82	115.47	-1.1
430	129.81	-0.82	115.47	-1.1
431	129.82	-0.82	115.41	-1.1
432	130.25	-0.82	115.5	-1.1
433	129.44	-0.82	115.56	-1.1
434	129.76	-0.82	115.68	-1.1
435	129.85	-0.82	115.74	-1.1
436	130.26	-0.82	115.83	-1.1
437	129.76	-0.82	115.9	-1.1
438	130.22	-0.82	115.93	-1.1
439	130.29	-0.82	115.93	-1.1
440	130.12	-0.82	115.86	-1.1
441	130.4	-0.82	115.96	-1.1
442	130.57	-0.82	116.05	-1.1
443	130.46	-0.82	116.02	-1.1
444	130.54	-0.82	116.11	-1.1
445	130.84	-0.82	116.14	-1.1
446	130.48	-0.82	116.2	-1.1
447	130.45	-0.82	116.23	-1.1
448	130.79	-0.82	116.29	-1.1
449	130.51	-0.82	116.29	-1.1
450	130.71	-0.89	116.29	-0.85
451	130.61	-0.89	116.35	-0.85
452	131.11	-0.89	116.35	-0.85
453	131.21	-0.89	116.35	-0.85
454	130.83	-0.89	116.32	-0.85
455	130.4	-0.89	116.32	-0.85
456	130.63	-0.89	116.32	-0.85
457	130.76	-0.89	116.29	-0.85
458	130.8	-0.89	116.35	-0.85
459	130.43	-0.89	116.35	-0.85
460	130.74	-0.89	116.35	-0.85
461	131.08	-0.89	116.32	-0.85
462	130.79	-0.89	116.38	-0.85
463	131.02	-0.89	116.38	-0.85
464	131.21	-0.89	116.44	-0.85
465	131.2	-0.89	116.41	-0.85
466	130.65	-0.89	116.47	-0.85
467	130.88	-0.89	116.57	-0.85
468	130.61	-0.89	116.78	-0.85
469	130.79	-0.89	116.69	-0.85
470	130.94	-0.89	116.75	-0.85
471	130.57	-0.89	116.75	-0.85
472	131.12	-0.89	116.81	-0.85
473	131.62	-0.89	116.96	-0.85
474	131.54	-0.89	117.02	-0.85
475	131.18	-0.47	117.12	-0.83
476	131.25	-0.47	117.15	-0.83
477	131.4	-0.47	117.18	-0.83
478	131.33	-0.47	117.18	-0.83
479	131.18	-0.47	117.24	-0.83
480	131.26	-0.47	117.39	-0.83
481	131.65	-0.47	117.42	-0.83
482	131.5	-0.47	117.43	-0.83
483	131.57	-0.47	117.46	-0.83
484	131.5	-0.47	117.46	-0.83
485	131.49	-0.47	117.49	-0.83
486	131.5	-0.47	117.55	-0.83
487	131.34	-0.47	117.57	-0.83
488	132.03	-0.47	117.61	-0.83
489	131.88	-0.47	117.7	-0.83
490	132.1	-0.47	117.83	-0.83
491	131.95	-0.47	117.86	-0.83
492	132.4	-0.47	117.86	-0.83
493	132.48	-0.47	117.92	-0.83
494	131.88	-0.47	117.92	-0.83
495	132.12	-0.47	117.95	-0.83
496	132.05	-0.47	118.04	-0.83
497	132.18	-0.47	118.14	-0.83
498	132.87	-0.47	118.14	-0.83
499	132.88	-0.47	118.2	-0.83
500	132.49	-1.31	118.26	-1.14
501	132.42	-1.31	118.35	-1.14
502	132.28	-1.31	118.41	-1.14
503	132.36	-1.31	118.51	-1.14
504	132.12	-1.31	118.6	-1.14
505	132.8	-1.31	118.65	-1.14
506	132.58	-1.31	118.69	-1.14
507	132.72	-1.31	118.69	-1.14
508	132.73	-1.31	118.75	-1.14
509	132.82	-1.31	118.79	-1.14
510	132.82	-1.31	118.87	-1.14
511	132.82	-1.31	118.99	-1.14
512	133.05	-1.31	119.05	-1.14
513	133.14	-1.31	119.05	-1.14
514	133.44	-1.31	119.22	-1.14
515	133.14	-1.31	119.27	-1.14
516	132.99	-1.31	119.3	-1.14
517	133.3	-1.31	119.34	-1.14
518	133.37	-1.31	119.42	-1.14
519	133.23	-1.31	119.57	-1.14
520	133.53	-1.31	119.51	-1.14
521	133.61	-1.31	119.6	-1.14
522	133.53	-1.31	119.78	-1.14
523	133.38	-1.31	119.85	-1.14
524	133.61	-1.31	119.91	-1.14
525	133.54	-1.05	120	-1.74
526	133.77	-1.05	120.07	-1.74
527	133.77	-1.05	120.19	-1.74
528	134.39	-1.05	120.25	-1.74
529	134.62	-1.05	120.26	-1.74
530	134.46	-1.05	120.38	-1.74
531	134.54	-1.05	120.49	-1.74
532	134.54	-1.05	120.53	-1.74
533	134.54	-1.05	120.59	-1.74
534	134.47	-1.05	120.62	-1.74
535	134.7	-1.05	120.76	-1.74
536	134.77	-1.05	120.8	-1.74
537	134.85	-1.05	120.92	-1.74
538	135.08	-1.05	120.98	-1.74
539	135.38	-1.05	121.06	-1.74
540	135.38	-1.05	121.12	-1.74
541	135.23	-1.05	121.24	-1.74
542	135.15	-1.05	121.28	-1.74
543	135.46	-1.05	121.33	-1.74
544	135.76	-1.05	121.42	-1.74
545	135.68	-1.05	121.5	-1.74
546	135.76	-1.05	121.58	-1.74
547	135.76	-1.05	122.04	-1.74
548	136.13	-1.05	121.94	-1.74
549	136.28	-1.05	122.15	-1.74
550	136.68	-3.14	122.21	-2.21
551	136.21	-3.14	122.25	-2.21
552	136.44	-3.14	122.29	-2.21
553	136.74	-3.14	122.34	-2.21
554	136.67	-3.14	122.36	-2.21
555	137.04	-3.14	122.48	-2.21
556	137.11	-3.14	122.51	-2.21
557	137.19	-3.14	122.61	-2.21
558	137.35	-3.14	122.66	-2.21
559	137.49	-3.14	122.68	-2.21
560	137.48	-3.14	122.74	-2.21
561	137.8	-3.14	122.74	-2.21
562	137.87	-3.14	123.25	-2.21
563	137.86	-3.14	123.35	-2.21
564	138.03	-3.14	123.52	-2.21
565	137.95	-3.14	123.63	-2.21
566	138.17	-3.14	123.75	-2.21
567	138.47	-3.14	123.82	-2.21
568	139.09	-3.14	123.88	-2.21
569	139.02	-3.14	124.05	-2.21
570	139.1	-3.14	124.2	-2.21
571	138.99	-3.14	124.24	-2.21
572	139.16	-3.14	124.26	-2.21
573	139.46	-3.14	124.34	-2.21
574	139.61	-3.14	124.34	-2.21
575	139.99	-3.31	124.63	-2.42
576	139.66	-3.31	124.76	-2.42
577	140.28	-3.31	124.77	-2.42
578	140.44	-3.31	125.02	-2.42
579	140.52	-3.31	125.08	-2.42
580	140.41	-3.31	125.21	-2.42
581	140.58	-3.31	125.29	-2.42
582	140.79	-3.31	125.42	-2.42
583	141.29	-3.31	125.55	-2.42
584	141.34	-3.31	125.63	-2.42
585	141.42	-3.31	125.79	-2.42
586	141.41	-3.31	125.87	-2.42
587	141.49	-3.31	125.98	-2.42
588	141.57	-3.31	126.06	-2.42
589	141.72	-3.31	126.15	-2.42
590	142.02	-3.31	126.22	-2.42
591	142.28	-3.31	126.29	-2.42
592	142.32	-3.31	126.4	-2.42
593	142.72	-3.31	126.5	-2.42
594	142.66	-3.31	126.59	-2.42
595	142.47	-3.31	126.75	-2.42
596	142.59	-3.31	126.83	-2.42
597	142.66	-3.31	126.94	-2.42
598	142.96	-3.31	127.02	-2.42
599	143.13	-3.31	126.9	-2.42
600	143.04	-3.05	127.12	-2.49
601	143.13	-3.05	127.2	-2.49
602	143.04	-3.05	127.17	-2.49
603	143.45	-3.05	127.32	-2.49
604	143.45	-3.05	127.35	-2.49
605	143.39	-3.05	127.51	-2.49
606	143.54	-3.05	127.66	-2.49
607	143.67	-3.05	127.77	-2.49
608	143.93	-3.05	127.85	-2.49
609	143.86	-3.05	127.92	-2.49
610	144.23	-3.05	127.95	-2.49
611	143.96	-3.05	127.95	-2.49
612	144.08	-3.05	128.14	-2.49
613	144.31	-3.05	128.21	-2.49
614	144.31	-3.05	128.42	-2.49
615	144.31	-3.05	128.54	-2.49
616	144.73	-3.05	128.62	-2.49
617	144.58	-3.05	128.67	-2.49
618	144.9	-3.05	128.72	-2.49
619	144.76	-3.05	128.83	-2.49
620	144.84	-3.05	128.92	-2.49
621	145.14	-3.05	128.92	-2.49
622	145.35	-3.05	129.03	-2.49
623	145.41	-3.05	129.11	-2.49
624	145.29	-3.05	129.18	-2.49
625	145.35	-2.31	129.27	-2.15
626	145.68	-2.31	129.35	-2.15
627	145.47	-2.31	129.46	-2.15
628	145.59	-2.31	129.6	-2.15
629	145.5	-2.31	129.71	-2.15
630	145.74	-2.31	129.75	-2.15
631	146.07	-2.31	130.14	-2.15
632	146.13	-2.31	130.2	-2.15
633	146.22	-2.31	130.25	-2.15
634	146.25	-2.31	130.31	-2.15
635	146.28	-2.31	130.44	-2.15
636	146.52	-2.31	130.51	-2.15
637	146.58	-2.31	130.6	-2.15
638	146.7	-2.31	130.65	-2.15
639	146.82	-2.31	130.8	-2.15
640	146.97	-2.31	130.8	-2.15
641	146.88	-2.31	130.85	-2.15
642	146.97	-2.31	130.95	-2.15
643	147.3	-2.31	130.95	-2.15
644	147	-2.31	130.95	-2.15
645	147	-2.31	131.1	-2.15
646	147.45	-2.31	131.21	-2.15
647	147.36	-2.31	131.49	-2.15
648	147.51	-2.31	131.58	-2.15
649	148.05	-2.31	131.71	-2.15
650	148.11	-2.76	131.81	-2.54
651	147.87	-2.76	131.98	-2.54
652	147.96	-2.76	132.07	-2.54
653	148.29	-2.76	132.11	-2.54
654	148.2	-2.76	132.16	-2.54
655	148.36	-2.76	132.26	-2.54
656	148.39	-2.76	132.36	-2.54
657	148.33	-2.76	132.41	-2.54
658	148.39	-2.76	132.41	-2.54
659	148.48	-2.76	132.51	-2.54
660	148.64	-2.76	132.65	-2.54
661	149.2	-2.76	132.69	-2.54
662	148.94	-2.76	132.8	-2.54
663	148.92	-2.76	133.03	-2.54
664	149.04	-2.76	132.99	-2.54
665	149.19	-2.76	133.09	-2.54
666	149.28	-2.76	133.14	-2.54
667	149.32	-2.76	133.23	-2.54
668	149.52	-2.76	133.34	-2.54
669	149.52	-2.76	133.43	-2.54
670	149.35	-2.76	133.48	-2.54
671	149.47	-2.76	133.63	-2.54
672	149.41	-2.76	133.58	-2.54
673	149.39	-2.76	133.68	-2.54
674	149.19	-2.76	133.73	-2.54
675	149.13	-1.02	133.93	-2.12
676	149.02	-1.02	133.97	-2.12
677	149.62	-1.02	134.17	-2.12
678	149.81	-1.02	134.26	-2.12
679	150.05	-1.02	134.31	-2.12
680	150.05	-1.02	134.36	-2.12
681	150.24	-1.02	134.46	-2.12
682	150.43	-1.02	134.51	-2.12
683	150.49	-1.02	134.66	-2.12
684	150.43	-1.02	134.71	-2.12
685	150.58	-1.02	134.8	-2.12
686	150.68	-1.02	134.8	-2.12
687	150.53	-1.02	134.85	-2.12
688	150.92	-1.02	134.95	-2.12
689	150.77	-1.02	135.05	-2.12
690	150.83	-1.02	135.05	-2.12
691	151.31	-1.02	135.2	-2.12
692	151.4	-1.02	135.25	-2.12
693	151.41	-1.02	135.34	-2.12
694	151.7	-1.02	135.39	-2.12
695	151.7	-1.02	135.44	-2.12
696	151.9	-1.02	135.49	-2.12
697	151.75	-1.02	135.54	-2.12
698	151.99	-1.02	135.59	-2.12
699	151.71	-1.02	135.64	-2.12
700	152.09	-2.96	135.74	-1.81
701	151.8	-2.96	135.79	-1.81
702	151.95	-2.96	135.84	-1.81
703	152.39	-2.96	135.89	-1.81
704	152.54	-2.96	135.99	-1.81
705	152.49	-2.96	135.99	-1.81
706	151.75	-2.96	136.08	-1.81
707	152.39	-2.96	136.13	-1.81
708	152.59	-2.96	136.18	-1.81
709	152.64	-2.96	136.28	-1.81
710	152.49	-2.96	136.43	-1.81
711	152.54	-2.96	136.48	-1.81
712	152.55	-2.96	136.53	-1.81
713	152.69	-2.96	136.63	-1.81
714	152.89	-2.96	136.72	-1.81
715	152.74	-2.96	136.77	-1.81
716	152.64	-2.96	136.83	-1.81
717	153.24	-2.96	136.92	-1.81
718	153.29	-2.96	137.06	-1.81
719	152.94	-2.96	137.12	-1.81
720	152.84	-2.96	137.17	-1.81
721	153.19	-2.96	137.32	-1.81
722	153.14	-2.96	137.37	-1.81
723	153.39	-2.96	137.51	-1.81
724	153.39	-2.96	137.6	-1.81
725	153.19	-1.1	137.7	-1.96
726	153.73	-1.1	137.75	-1.96
727	153.73	-1.1	137.85	-1.96
728	153.78	-1.1	137.9	-1.96
729	153.68	-1.1	137.96	-1.96
730	153.78	-1.1	138.06	-1.96
731	154.38	-1.1	138.2	-1.96
732	154.23	-1.1	138.25	-1.96
733	154.33	-1.1	138.31	-1.96
734	154.43	-1.1	138.85	-1.96
735	154.47	-1.1	138.89	-1.96
736	154.57	-1.1	138.95	-1.96
737	154.43	-1.1	138.95	-1.96
738	154.57	-1.1	139	-1.96
739	154.92	-1.1	139.09	-1.96
740	155.02	-1.1	139.23	-1.96
741	155.28	-1.1	139.28	-1.96
742	154.77	-1.1	139.33	-1.96
743	155.37	-1.1	139.35	-1.96
744	154.97	-1.1	139.44	-1.96
745	155.22	-1.1	139.44	-1.96
746	155.72	-1.1	139.89	-1.96
747	155.67	-1.1	139.99	-1.96
748	155.71	-1.1	140.14	-1.96
749	156.17	-1.1	140.24	-1.96
750	156.22	-3.03	140.34	-2.64
751	156.67	-3.03	140.34	-2.64
752	156.67	-3.03	140.44	-2.64
753	156.71	-3.03	140.49	-2.64
754	156.66	-3.03	140.59	-2.64
755	156.82	-3.03	140.64	-2.64
756	156.67	-3.03	140.82	-2.64
757	156.67	-3.03	140.92	-2.64
758	156.41	-3.03	141.08	-2.64
759	156.51	-3.03	141.22	-2.64
760	156.96	-3.03	141.36	-2.64
761	157.46	-3.03	141.43	-2.64
762	156.84	-3.03	141.48	-2.64
763	157.87	-3.03	141.63	-2.64
764	157.87	-3.03	141.73	-2.64
765	157.56	-3.03	141.8	-2.64
766	157.56	-3.03	142.04	-2.64
767	157.77	-3.03	142.14	-2.64
768	157.79	-3.03	142.28	-2.64
769	158.22	-3.03	142.33	-2.64
770	158.36	-3.03	142.42	-2.64
771	158.47	-3.03	142.53	-2.64
772	158.65	-3.03	142.64	-2.64
773	158.14	-3.03	142.74	-2.64
774	158.71	-3.03	142.78	-2.64
775	158.65	-2.43	142.96	-2.62
776	158.86	-2.43	143.02	-2.62
777	158.71	-2.43	143.09	-2.62
778	159.21	-2.43	143.28	-2.62
779	159.46	-2.43	143.3	-2.62
780	159.46	-2.43	143.48	-2.62
781	159.56	-2.43	143.54	-2.62
782	159.56	-2.43	143.63	-2.62
783	159.7	-2.43	143.6	-2.62
784	159.7	-2.43	143.67	-2.62
785	159.77	-2.43	143.78	-2.62
786	159.46	-2.43	144.01	-2.62
787	159.77	-2.43	144.16	-2.62
788	159.74	-2.43	144.28	-2.62
789	160.05	-2.43	144.33	-2.62
790	159.68	-2.43	144.41	-2.62
791	159.78	-2.43	144.53	-2.62
792	160.16	-2.43	144.63	-2.62
793	159.68	-2.43	144.6	-2.62
794	160.33	-2.43	145	-2.62
795	160.23	-2.43	145.03	-2.62
796	160.23	-2.43	145.13	-2.62
797	160.58	-2.43	145.17	-2.62
798	160.47	-2.43	145.3	-2.62
799	160.76	-2.43	145.52	-2.62
800	160.76	-2.11	145.46	-2.5
801	160.69	-2.11	145.52	-2.5
802	160.79	-2.11	145.67	-2.5
803	161	-2.11	145.92	-2.5
804	161.21	-2.11	146.02	-2.5
805	161.18	-2.11	146.1	-2.5
806	160.87	-2.11	146.16	-2.5
807	161.28	-2.11	146.35	-2.5
808	161.49	-2.11	146.35	-2.5
809	161.39	-2.11	146.41	-2.5
810	161.88	-2.11	146.54	-2.5
811	161.35	-2.11	146.58	-2.5
812	161.49	-2.11	146.62	-2.5
813	162.06	-2.11	146.64	-2.5
814	162.13	-2.11	146.89	-2.5
815	162.16	-2.11	147.05	-2.5
816	162.06	-2.11	147.14	-2.5
817	162.44	-2.11	147.26	-2.5
818	162.16	-2.11	147.39	-2.5
819	162.41	-2.11	147.53	-2.5
820	162.2	-2.11	147.57	-2.5
821	162.55	-2.11	147.65	-2.5
822	162.41	-2.11	147.76	-2.5
823	163.11	-2.11	147.92	-2.5
824	162.72	-2.11	148.02	-2.5
825	162.62	-1.86	148.11	-2.65
826	163.14	-1.86	148.17	-2.65
827	163.11	-1.86	148.38	-2.65
828	163.07	-1.86	148.44	-2.65
829	163.14	-1.86	148.5	-2.65
830	162.96	-1.86	148.5	-2.65
831	163.03	-1.86	148.57	-2.65
832	163.21	-1.86	148.62	-2.65
833	163.24	-1.86	148.77	-2.65
834	163.17	-1.86	148.9	-2.65
835	163.17	-1.86	149.02	-2.65
836	163.31	-1.86	149.13	-2.65
837	163.31	-1.86	149.29	-2.65
838	163.39	-1.86	149.28	-2.65
839	163.52	-1.86	149.71	-2.65
840	163.84	-1.86	149.55	-2.65
841	163.98	-1.86	149.79	-2.65
842	164.19	-1.86	149.73	-2.65
843	163.77	-1.86	150.02	-2.65
844	164.08	-1.86	150.08	-2.65
845	164.08	-1.86	150.14	-2.65
846	164.4	-1.86	150.27	-2.65
847	164.25	-1.86	150.31	-2.65
848	164.25	-1.86	150.32	-2.65
849	164.31	-1.86	150.36	-2.65
850	164.39	-1.77	150.49	-2.38
851	164.22	-1.77	150.59	-2.38
852	164.3	-1.77	150.65	-2.38
853	164.46	-1.77	151.05	-2.38
854	164.71	-1.77	151.2	-2.38
855	164.6	-1.77	151.33	-2.38
856	164.71	-1.77	151.39	-2.38
857	164.92	-1.77	151.52	-2.38
858	164.95	-1.77	151.48	-2.38
859	164.92	-1.77	151.7	-2.38
860	164.92	-1.77	151.77	-2.38
861	165.05	-1.77	151.83	-2.38
862	165.13	-1.77	151.95	-2.38
863	165.13	-1.77	152.05	-2.38
864	165.27	-1.77	152.14	-2.38
865	165.24	-1.77	152.21	-2.38
866	165.35	-1.77	152.24	-2.38
867	165.32	-1.77	152.37	-2.38
868	165.32	-1.77	152.46	-2.38
869	165.37	-1.77	152.55	-2.38
870	165.32	-1.77	152.61	-2.38
871	165.45	-1.77	152.71	-2.38
872	165.56	-1.77	152.81	-2.38
873	165.59	-1.77	152.93	-2.38
874	165.62	-1.77	153.02	-2.38
875	165.67	-1.28	153.12	-2.63
876	165.67	-1.28	153.21	-2.63
877	165.91	-1.28	153.03	-2.63
878	165.78	-1.28	153.43	-2.63
879	165.7	-1.28	153.56	-2.63
880	166.04	-1.28	153.69	-2.63
881	166.04	-1.28	153.75	-2.63
882	166.18	-1.28	153.84	-2.63
883	166.37	-1.28	153.88	-2.63
884	166.26	-1.28	153.94	-2.63
885	166.5	-1.28	154.07	-2.63
886	166.44	-1.28	154.16	-2.63
887	166.39	-1.28	154.25	-2.63
888	166.53	-1.28	154.35	-2.63
889	166.68	-1.28	154.57	-2.63
890	166.61	-1.28	154.77	-2.63
891	166.72	-1.28	154.83	-2.63
892	NA	-1.28	154.8	-2.63
893	NA	-1.28	154.83	-2.63
894	NA	-1.28	154.83	-2.63
895	NA	-1.28	154.86	-2.63
896	NA	-1.28	154.86	-2.63
897	NA	-1.28	154.93	-2.63
898	NA	-1.28	155.08	-2.63
899	NA	-1.28	155.11	-2.63
900	NA	NA	155.21	-2.09
901	NA	NA	155.3	-2.09
902	NA	NA	155.27	-2.09
903	NA	NA	155.21	-2.09
904	NA	NA	155.36	-2.09
905	NA	NA	155.37	-2.09
906	NA	NA	155.4	-2.09
907	NA	NA	155.4	-2.09
908	NA	NA	155.43	-2.09
909	NA	NA	155.85	-2.09
910	NA	NA	156	-2.09
911	NA	NA	156.07	-2.09
912	NA	NA	156.12	-2.09
913	NA	NA	156.2	-2.09
914	NA	NA	156.22	-2.09
915	NA	NA	156.34	-2.09
916	NA	NA	156.37	-2.09
917	NA	NA	156.5	-2.09
918	NA	NA	156.54	-2.09
919	NA	NA	156.6	-2.09
920	NA	NA	156.66	-2.09
921	NA	NA	156.82	-2.09
922	NA	NA	156.9	-2.09
923	NA	NA	156.98	-2.09
924	NA	NA	157.04	-2.09
925	NA	NA	157.05	-1.84
926	NA	NA	157.02	-1.84
927	NA	NA	157.23	-1.84
928	NA	NA	157.24	-1.84
929	NA	NA	157.36	-1.84
930	NA	NA	157.42	-1.84
931	NA	NA	157.49	-1.84
932	NA	NA	157.54	-1.84
933	NA	NA	157.65	-1.84
934	NA	NA	157.78	-1.84
935	NA	NA	157.84	-1.84
936	NA	NA	157.88	-1.84
937	NA	NA	157.98	-1.84
938	NA	NA	157.97	-1.84
939	NA	NA	158.09	-1.84
940	NA	NA	158.2	-1.84
941	NA	NA	158.3	-1.84
942	NA	NA	158.42	-1.84
943	NA	NA	158.49	-1.84
944	NA	NA	158.55	-1.84
945	NA	NA	158.68	-1.84
946	NA	NA	158.75	-1.84
947	NA	NA	158.83	-1.84
948	NA	NA	158.88	-1.84
949	NA	NA	159	-1.84
950	NA	NA	159.02	-1.97
951	NA	NA	159.04	-1.97
952	NA	NA	159.13	-1.97
953	NA	NA	159.21	-1.97
954	NA	NA	159.3	-1.97
955	NA	NA	159.31	-1.97
956	NA	NA	159.47	-1.97
957	NA	NA	159.49	-1.97
958	NA	NA	159.63	-1.97
959	NA	NA	159.69	-1.97
960	NA	NA	159.81	-1.97
961	NA	NA	159.81	-1.97
962	NA	NA	159.8	-1.97
963	NA	NA	160.02	-1.97
964	NA	NA	160.07	-1.97
965	NA	NA	160.05	-1.97
966	NA	NA	160.07	-1.97
967	NA	NA	160.23	-1.97
968	NA	NA	160.37	-1.97
969	NA	NA	160.38	-1.97
970	NA	NA	160.43	-1.97
971	NA	NA	160.47	-1.97
972	NA	NA	160.49	-1.97
973	NA	NA	160.52	-1.97
974	NA	NA	160.56	-1.97
975	NA	NA	160.61	-1.59
976	NA	NA	160.67	-1.59
977	NA	NA	160.72	-1.59
978	NA	NA	160.81	-1.59
979	NA	NA	160.79	-1.59
980	NA	NA	160.94	-1.59
981	NA	NA	160.92	-1.59
982	NA	NA	161.01	-1.59
983	NA	NA	161.05	-1.59
984	NA	NA	161.16	-1.59
985	NA	NA	161.3	-1.59
986	NA	NA	161.23	-1.59
987	NA	NA	161.28	-1.59
988	NA	NA	161.3	-1.59
989	NA	NA	161.43	-1.59
990	NA	NA	161.59	-1.59
991	NA	NA	161.59	-1.59
992	NA	NA	161.65	-1.59
993	NA	NA	161.7	-1.59
994	NA	NA	161.76	-1.59
995	NA	NA	161.83	-1.59
996	NA	NA	161.92	-1.59
997	NA	NA	161.94	-1.59
998	NA	NA	162.03	-1.59
999	NA	NA	162.16	-1.59
1000	NA	NA	162.21	-1.6
1001	NA	NA	162.3	-1.6
1002	NA	NA	162.39	-1.6
1003	NA	NA	162.35	-1.6
1004	NA	NA	162.48	-1.6
1005	NA	NA	162.5	-1.6
1006	NA	NA	162.58	-1.6
1007	NA	NA	162.6	-1.6
1008	NA	NA	162.76	-1.6
1009	NA	NA	162.76	-1.6
1010	NA	NA	163.17	-1.6
1011	NA	NA	163.26	-1.6
1012	NA	NA	163.21	-1.6
1013	NA	NA	163.25	-1.6
1014	NA	NA	163.29	-1.6
1015	NA	NA	163.41	-1.6
1016	NA	NA	163.35	-1.6
1017	NA	NA	163.46	-1.6
1018	NA	NA	163.48	-1.6
1019	NA	NA	163.48	-1.6
1020	NA	NA	163.54	-1.6
1021	NA	NA	163.58	-1.6
1022	NA	NA	163.61	-1.6
1023	NA	NA	163.69	-1.6
1024	NA	NA	163.65	-1.6
1025	NA	NA	163.72	-1.51
1026	NA	NA	163.78	-1.51
1027	NA	NA	163.87	-1.51
1028	NA	NA	163.96	-1.51
1029	NA	NA	163.98	-1.51
1030	NA	NA	163.96	-1.51
1031	NA	NA	163.97	-1.51
1032	NA	NA	164.04	-1.51
1033	NA	NA	164.13	-1.51
1034	NA	NA	164.11	-1.51
1035	NA	NA	164.12	-1.51
1036	NA	NA	164.16	-1.51
1037	NA	NA	164.21	-1.51
1038	NA	NA	164.55	-1.51
1039	NA	NA	164.67	-1.51
1040	NA	NA	164.69	-1.51
1041	NA	NA	164.7	-1.51
1042	NA	NA	164.82	-1.51
1043	NA	NA	164.89	-1.51
1044	NA	NA	164.92	-1.51
1045	NA	NA	165.03	-1.51
1046	NA	NA	165.01	-1.51
1047	NA	NA	165.06	-1.51
1048	NA	NA	165.08	-1.51
1049	NA	NA	165.2	-1.51
1050	NA	NA	165.18	-1.46
1051	NA	NA	165.49	-1.46
1052	NA	NA	165.57	-1.46
1053	NA	NA	165.62	-1.46
1054	NA	NA	165.59	-1.46
1055	NA	NA	165.69	-1.46
1056	NA	NA	165.72	-1.46
1057	NA	NA	165.64	-1.46
1058	NA	NA	165.71	-1.46
1059	NA	NA	165.78	-1.46
1060	NA	NA	165.74	-1.46
1061	NA	NA	165.78	-1.46
1062	NA	NA	165.88	-1.46
1063	NA	NA	165.9	-1.46
1064	NA	NA	165.95	-1.46
1065	NA	NA	166	-1.46
1066	NA	NA	166.12	-1.46
1067	NA	NA	166.17	-1.46
1068	NA	NA	166.15	-1.46
1069	NA	NA	166.19	-1.46
1070	NA	NA	166.22	-1.46
1071	NA	NA	166.25	-1.46
1072	NA	NA	166.27	-1.46
1073	NA	NA	166.36	-1.46
1074	NA	NA	166.3	-1.46
1075	NA	NA	166.3	-1.12
1076	NA	NA	166.27	-1.12
1077	NA	NA	166.37	-1.12
1078	NA	NA	166.72	-1.12
1079	NA	NA	166.76	-1.12
1080	NA	NA	166.84	-1.12
1081	NA	NA	166.87	-1.12
1082	NA	NA	166.96	-1.12
1083	NA	NA	167.01	-1.12
1084	NA	NA	167.07	-1.12
1085	NA	NA	167.05	-1.12
1086	NA	NA	167.11	-1.12
1087	NA	NA	167.14	-1.12
1088	NA	NA	167.18	-1.12
1089	NA	NA	167.16	-1.12
1090	NA	NA	167.23	-1.12
1091	NA	NA	167.26	-1.12
1092	NA	NA	167.28	-1.12
1093	NA	NA	167.36	-1.12
1094	NA	NA	167.38	-1.12
1095	NA	NA	167.38	-1.12
1096	NA	NA	167.37	-1.12
1097	NA	NA	167.49	-1.12
1098	NA	NA	167.56	-1.12
1099	NA	NA	167.52	-1.12
1100	NA	NA	167.59	-1.29
1101	NA	NA	167.65	-1.29
1102	NA	NA	167.81	-1.29
1103	NA	NA	167.81	-1.29
1104	NA	NA	167.85	-1.29
1105	NA	NA	167.86	-1.29
1106	NA	NA	167.88	-1.29
1107	NA	NA	167.93	-1.29
1108	NA	NA	167.92	-1.29
1109	NA	NA	167.94	-1.29
1110	NA	NA	168.01	-1.29
1111	NA	NA	168.08	-1.29
1112	NA	NA	168.15	-1.29
1113	NA	NA	168.21	-1.29
1114	NA	NA	168.19	-1.29
1115	NA	NA	168.3	-1.29
1116	NA	NA	168.3	-1.29
1117	NA	NA	168.33	-1.29
1118	NA	NA	168.37	-1.29
1119	NA	NA	168.39	-1.29
1120	NA	NA	168.44	-1.29
1121	NA	NA	168.43	-1.29
1122	NA	NA	168.5	-1.29
1123	NA	NA	168.55	-1.29
1124	NA	NA	168.57	-1.29
1125	NA	NA	168.61	-1.02
1126	NA	NA	168.63	-1.02
1127	NA	NA	168.7	-1.02
1128	NA	NA	168.76	-1.02
1129	NA	NA	168.83	-1.02
1130	NA	NA	168.88	-1.02
1131	NA	NA	168.91	-1.02
1132	NA	NA	168.97	-1.02
1133	NA	NA	168.99	-1.02
1134	NA	NA	169.05	-1.02
1135	NA	NA	169.12	-1.02
1136	NA	NA	169.2	-1.02
1137	NA	NA	169.27	-1.02
1138	NA	NA	169.34	-1.02
1139	NA	NA	169.37	-1.02
1140	NA	NA	169.48	-1.02
1141	NA	NA	169.48	-1.02
1142	NA	NA	169.64	-1.02
1143	NA	NA	169.69	-1.02
1144	NA	NA	169.73	-1.02
1145	NA	NA	169.77	-1.02
1146	NA	NA	169.76	-1.02
1147	NA	NA	169.76	-1.02
1148	NA	NA	169.76	-1.02
1149	NA	NA	169.82	-1.02
1150	NA	NA	169.84	-1.23
1151	NA	NA	169.96	-1.23
1152	NA	NA	170.09	-1.23
1153	NA	NA	170.05	-1.23
1154	NA	NA	170.12	-1.23
1155	NA	NA	170.11	-1.23
1156	NA	NA	170.19	-1.23
1157	NA	NA	170.18	-1.23
1158	NA	NA	170.26	-1.23
1159	NA	NA	170.26	-1.23
1160	NA	NA	170.33	-1.23
1161	NA	NA	170.42	-1.23
1162	NA	NA	170.39	-1.23
1163	NA	NA	170.48	-1.23
1164	NA	NA	170.46	-1.23
1165	NA	NA	170.55	-1.23
1166	NA	NA	170.55	-1.23
1167	NA	NA	170.72	-1.23
1168	NA	NA	170.71	-1.23
1169	NA	NA	170.75	-1.23
1170	NA	NA	170.63	-1.23
1171	NA	NA	170.77	-1.23
1172	NA	NA	170.78	-1.23
1173	NA	NA	170.91	-1.23
1174	NA	NA	170.92	-1.23
1175	NA	NA	170.92	-1.08
1176	NA	NA	170.95	-1.08
1177	NA	NA	171.07	-1.08
1178	NA	NA	171.12	-1.08
1179	NA	NA	171.18	-1.08
1180	NA	NA	171.16	-1.08
1181	NA	NA	171.16	-1.08
1182	NA	NA	171.15	-1.08
1183	NA	NA	171.24	-1.08
1184	NA	NA	171.23	-1.08
1185	NA	NA	171.21	-1.08
1186	NA	NA	171.3	-1.08
1187	NA	NA	171.36	-1.08
1188	NA	NA	171.33	-1.08
1189	NA	NA	171.37	-1.08
1190	NA	NA	171.43	-1.08
1191	NA	NA	171.46	-1.08
1192	NA	NA	171.47	-1.08
1193	NA	NA	171.55	-1.08
1194	NA	NA	171.56	-1.08
1195	NA	NA	171.56	-1.08
1196	NA	NA	171.67	-1.08
1197	NA	NA	171.71	-1.08
1198	NA	NA	171.76	-1.08
1199	NA	NA	171.82	-1.08
1200	NA	NA	171.94	-1.02
1201	NA	NA	171.96	-1.02
1202	NA	NA	172.12	-1.02
1203	NA	NA	172.19	-1.02
1204	NA	NA	172.27	-1.02
1205	NA	NA	172.26	-1.02
1206	NA	NA	172.35	-1.02
1207	NA	NA	172.33	-1.02
1208	NA	NA	172.31	-1.02
1209	NA	NA	172.5	-1.02
1210	NA	NA	172.54	-1.02
1211	NA	NA	172.47	-1.02
1212	NA	NA	172.49	-1.02
1213	NA	NA	172.5	-1.02
1214	NA	NA	172.53	-1.02
1215	NA	NA	172.52	-1.02
1216	NA	NA	172.63	-1.02
1217	NA	NA	172.67	-1.02
1218	NA	NA	172.7	-1.02
1219	NA	NA	172.72	-1.02
1220	NA	NA	172.75	-1.02
1221	NA	NA	172.81	-1.02
1222	NA	NA	172.83	-1.02
1223	NA	NA	172.87	-1.02
1224	NA	NA	172.9	-1.02
1225	NA	NA	172.87	-0.93
1226	NA	NA	172.99	-0.93
1227	NA	NA	172.97	-0.93
1228	NA	NA	173	-0.93
1229	NA	NA	172.95	-0.93
1230	NA	NA	172.95	-0.93
1231	NA	NA	172.91	-0.93
1232	NA	NA	172.91	-0.93
1233	NA	NA	172.9	-0.93
1234	NA	NA	172.9	-0.93
1235	NA	NA	173.01	-0.93
1236	NA	NA	173.02	-0.93
1237	NA	NA	173.02	-0.93
1238	NA	NA	173.01	-0.93
1239	NA	NA	173.04	-0.93
1240	NA	NA	173.08	-0.93
1241	NA	NA	173.09	-0.93
1242	NA	NA	173.12	-0.93
1243	NA	NA	173.16	-0.93
1244	NA	NA	173.16	-0.93
1245	NA	NA	173.11	-0.93
1246	NA	NA	173.13	-0.93
1247	NA	NA	173.06	-0.93
1248	NA	NA	173.12	-0.93
1249	NA	NA	173.03	-0.93
1250	NA	NA	173.07	-0.2
1251	NA	NA	173.05	-0.2
1252	NA	NA	173.06	-0.2
1253	NA	NA	173.05	-0.2
1254	NA	NA	173.09	-0.2
1255	NA	NA	173.05	-0.2
1256	NA	NA	173.06	-0.2
1257	NA	NA	173	-0.2
1258	NA	NA	172.99	-0.2
1259	NA	NA	172.84	-0.2
1260	NA	NA	172.72	-0.2
1261	NA	NA	172.59	-0.2
1262	NA	NA	172.38	-0.2
1263	NA	NA	172.27	-0.2
1264	NA	NA	172.18	-0.2
1265	NA	NA	172.03	-0.2
1266	NA	NA	172.07	-0.2
1267	NA	NA	171.99	-0.2
1268	NA	NA	171.85	-0.2
1269	NA	NA	171.8	-0.2
1270	NA	NA	171.73	-0.2
1271	NA	NA	171.66	-0.2
1272	NA	NA	171.64	-0.2
1273	NA	NA	171.6	-0.2
1274	NA	NA	171.52	-0.2
1275	NA	NA	171.42	1.65
1276	NA	NA	171.47	1.65
1277	NA	NA	171.5	1.65
1278	NA	NA	171.41	1.65
1279	NA	NA	171.35	1.65
1280	NA	NA	171.38	1.65
1281	NA	NA	171.24	1.65
1282	NA	NA	171.23	1.65
1283	NA	NA	171.18	1.65
1284	NA	NA	171.11	1.65
1285	NA	NA	171.04	1.65
1286	NA	NA	171.05	1.65
1287	NA	NA	170.89	1.65
1288	NA	NA	170.81	1.65
1289	NA	NA	170.75	1.65
1290	NA	NA	170.68	1.65
1291	NA	NA	170.63	1.65
1292	NA	NA	170.55	1.65
1293	NA	NA	170.47	1.65
1294	NA	NA	170.42	1.65
1295	NA	NA	170.33	1.65
1296	NA	NA	170.25	1.65
1297	NA	NA	170.16	1.65
1298	NA	NA	170.12	1.65
1299	NA	NA	170.05	1.65
1300	NA	NA	169.91	1.51
1301	NA	NA	169.84	1.51
1302	NA	NA	169.73	1.51
1303	NA	NA	169.63	1.51
1304	NA	NA	169.41	1.51
1305	NA	NA	169.47	1.51
1306	NA	NA	169.33	1.51
1307	NA	NA	169.26	1.51
1308	NA	NA	169.18	1.51
1309	NA	NA	169.09	1.51
1310	NA	NA	169.06	1.51
1311	NA	NA	168.98	1.51
1312	NA	NA	168.93	1.51
1313	NA	NA	168.87	1.51
1314	NA	NA	168.87	1.51
1315	NA	NA	168.69	1.51
1316	NA	NA	168.65	1.51
1317	NA	NA	168.59	1.51
1318	NA	NA	168.48	1.51
1319	NA	NA	168.41	1.51
1320	NA	NA	168.36	1.51
1321	NA	NA	168.34	1.51
1322	NA	NA	168.34	1.51
1323	NA	NA	168.26	1.51
1324	NA	NA	168.12	1.51
1325	NA	NA	168.07	1.84
1326	NA	NA	168	1.84
1327	NA	NA	167.97	1.84
1328	NA	NA	167.92	1.84
1329	NA	NA	167.83	1.84
1330	NA	NA	167.74	1.84
1331	NA	NA	167.67	1.84
1332	NA	NA	167.65	1.84
1333	NA	NA	167.59	1.84
1334	NA	NA	167.49	1.84
1335	NA	NA	167.4	1.84
1336	NA	NA	167.3	1.84
1337	NA	NA	167.22	1.84
1338	NA	NA	167.14	1.84
1339	NA	NA	167.15	1.84
1340	NA	NA	167.13	1.84
1341	NA	NA	167.16	1.84
1342	NA	NA	167.03	1.84
1343	NA	NA	166.97	1.84
1344	NA	NA	166.9	1.84
1345	NA	NA	166.79	1.84
1346	NA	NA	166.6	1.84
1347	NA	NA	166.61	1.84
1348	NA	NA	166.44	1.84
1349	NA	NA	166.42	1.84
1350	NA	NA	166.31	1.76
1351	NA	NA	166.32	1.76
1352	NA	NA	166.2	1.76
1353	NA	NA	166.19	1.76
1354	NA	NA	166.19	1.76
1355	NA	NA	166.07	1.76
1356	NA	NA	166.03	1.76
1357	NA	NA	166	1.76
1358	NA	NA	165.98	1.76
1359	NA	NA	165.9	1.76
1360	NA	NA	165.81	1.76
1361	NA	NA	165.79	1.76
1362	NA	NA	165.83	1.76
1363	NA	NA	165.83	1.76
1364	NA	NA	165.74	1.76
1365	NA	NA	165.78	1.76
1366	NA	NA	165.69	1.76
1367	NA	NA	165.66	1.76
1368	NA	NA	165.66	1.76
1369	NA	NA	165.14	1.76
1370	NA	NA	165.21	1.76
1371	NA	NA	165.21	1.76
1372	NA	NA	165.16	1.76
1373	NA	NA	165.07	1.76
1374	NA	NA	165.04	1.76
1375	NA	NA	164.99	1.32
1376	NA	NA	164.89	1.32
1377	NA	NA	164.82	1.32
1378	NA	NA	164.77	1.32
1379	NA	NA	164.71	1.32
1380	NA	NA	164.42	1.32
1381	NA	NA	164.57	1.32
1382	NA	NA	164.29	1.32
1383	NA	NA	164.27	1.32
1384	NA	NA	164.03	1.32
1385	NA	NA	164.08	1.32
1386	NA	NA	164	1.32
1387	NA	NA	164	1.32
1388	NA	NA	163.91	1.32
1389	NA	NA	163.82	1.32
1390	NA	NA	163.86	1.32
1391	NA	NA	163.84	1.32
1392	NA	NA	163.84	1.32
1393	NA	NA	163.67	1.32
1394	NA	NA	163.57	1.32
1395	NA	NA	163.48	1.32
1396	NA	NA	163.42	1.32
1397	NA	NA	163.44	1.32
1398	NA	NA	163.42	1.32
1399	NA	NA	163.42	1.32
1400	NA	NA	163.35	1.64
1401	NA	NA	163.23	1.64
1402	NA	NA	163.17	1.64
1403	NA	NA	163.15	1.64
1404	NA	NA	163.25	1.64
1405	NA	NA	163.17	1.64
1406	NA	NA	163.1	1.64
1407	NA	NA	162.81	1.64
1408	NA	NA	162.68	1.64
1409	NA	NA	162.65	1.64
1410	NA	NA	162.55	1.64
1411	NA	NA	162.44	1.64
1412	NA	NA	162.37	1.64
1413	NA	NA	162.37	1.64
1414	NA	NA	162.21	1.64
1415	NA	NA	162.23	1.64
1416	NA	NA	162.05	1.64
1417	NA	NA	162.01	1.64
1418	NA	NA	161.9	1.64
1419	NA	NA	161.83	1.64
1420	NA	NA	161.79	1.64
1421	NA	NA	161.76	1.64
1422	NA	NA	161.65	1.64
1423	NA	NA	161.5	1.64
1424	NA	NA	161.45	1.64
1425	NA	NA	161.32	2.03
1426	NA	NA	161.32	2.03
1427	NA	NA	161.28	2.03
1428	NA	NA	161.17	2.03
1429	NA	NA	161.1	2.03
1430	NA	NA	160.99	2.03
1431	NA	NA	160.97	2.03
1432	NA	NA	160.9	2.03
1433	NA	NA	160.81	2.03
1434	NA	NA	160.79	2.03
1435	NA	NA	160.7	2.03
1436	NA	NA	160.63	2.03
1437	NA	NA	160.54	2.03
1438	NA	NA	160.47	2.03
1439	NA	NA	160.48	2.03
1440	NA	NA	160.37	2.03
1441	NA	NA	160.3	2.03
1442	NA	NA	160.16	2.03
1443	NA	NA	160.1	2.03
1444	NA	NA	159.99	2.03
1445	NA	NA	159.87	2.03
1446	NA	NA	159.81	2.03
1447	NA	NA	159.77	2.03
1448	NA	NA	159.76	2.03
1449	NA	NA	159.7	2.03
1450	NA	NA	159.54	1.78
1451	NA	NA	159.54	1.78
1452	NA	NA	159.5	1.78
1453	NA	NA	159.5	1.78
1454	NA	NA	159.38	1.78
1455	NA	NA	159.3	1.78
1456	NA	NA	159.21	1.78
1457	NA	NA	159.21	1.78
1458	NA	NA	159.16	1.78
1459	NA	NA	159.1	1.78
1460	NA	NA	158.9	1.78
1461	NA	NA	158.85	1.78
1462	NA	NA	158.83	1.78
1463	NA	NA	158.64	1.78
1464	NA	NA	158.76	1.78
1465	NA	NA	158.77	1.78
1466	NA	NA	158.65	1.78
1467	NA	NA	158.59	1.78
1468	NA	NA	158.58	1.78
1469	NA	NA	158.43	1.78
1470	NA	NA	158.34	1.78
1471	NA	NA	158.25	1.78
1472	NA	NA	158.09	1.78
1473	NA	NA	158.07	1.78
1474	NA	NA	157.95	1.78
1475	NA	NA	157.81	1.73
1476	NA	NA	157.81	1.73
1477	NA	NA	157.74	1.73
1478	NA	NA	157.62	1.73
1479	NA	NA	157.6	1.73
1480	NA	NA	157.48	1.73
1481	NA	NA	157.47	1.73
1482	NA	NA	157.43	1.73
1483	NA	NA	157.46	1.73
1484	NA	NA	157.33	1.73
1485	NA	NA	157.23	1.73
1486	NA	NA	157.21	1.73
1487	NA	NA	157.02	1.73
1488	NA	NA	156.96	1.73
1489	NA	NA	156.84	1.73
1490	NA	NA	156.64	1.73
1491	NA	NA	156.64	1.73
1492	NA	NA	156.6	1.73
1493	NA	NA	156.52	1.73
1494	NA	NA	156.49	1.73
1495	NA	NA	156.44	1.73
1496	NA	NA	156.32	1.73
1497	NA	NA	156.26	1.73
1498	NA	NA	156.2	1.73
1499	NA	NA	156.17	1.73
1500	NA	NA	156.1	1.71
1501	NA	NA	156.13	1.71
1502	NA	NA	155.98	1.71
1503	NA	NA	155.97	1.71
1504	NA	NA	155.89	1.71
1505	NA	NA	155.83	1.71
1506	NA	NA	155.77	1.71
1507	NA	NA	155.7	1.71
1508	NA	NA	155.52	1.71
1509	NA	NA	155.42	1.71
1510	NA	NA	155.07	1.71
1511	NA	NA	155.01	1.71
1512	NA	NA	154.94	1.71
1513	NA	NA	154.92	1.71
1514	NA	NA	154.89	1.71
1515	NA	NA	154.79	1.71
1516	NA	NA	154.76	1.71
1517	NA	NA	154.51	1.71
1518	NA	NA	154.6	1.71
1519	NA	NA	154.59	1.71
1520	NA	NA	154.56	1.71
1521	NA	NA	154.54	1.71
1522	NA	NA	154.13	1.71
1523	NA	NA	154.03	1.71
1524	NA	NA	153.84	1.71
1525	NA	NA	153.72	2.38
1526	NA	NA	153.65	2.38
1527	NA	NA	153.56	2.38
1528	NA	NA	153.43	2.38
1529	NA	NA	153.4	2.38
1530	NA	NA	153.22	2.38
1531	166.25	NA	153.09	2.38
1532	NA	NA	153.06	2.38
1533	166.04	NA	152.87	2.38
1534	166.04	NA	152.77	2.38
1535	166.07	NA	152.65	2.38
1536	165.81	NA	152.59	2.38
1537	165.7	NA	152.53	2.38
1538	165.81	NA	152.4	2.38
1539	166.02	NA	152.31	2.38
1540	165.78	NA	152.28	2.38
1541	165.54	NA	152.09	2.38
1542	165.62	NA	151.96	2.38
1543	165.54	NA	151.99	2.38
1544	165.62	NA	151.84	2.38
1545	165.36	NA	151.78	2.38
1546	165.17	NA	151.65	2.38
1547	165.28	NA	151.61	2.38
1548	165.28	NA	151.48	2.38
1549	165.28	NA	151.36	2.38
1550	165.12	NA	151.27	2.45
1551	164.96	NA	151.14	2.45
1552	164.91	NA	151.05	2.45
1553	164.83	NA	151	2.45
1554	164.73	NA	150.9	2.45
1555	164.91	NA	150.56	2.45
1556	164.83	NA	150.49	2.45
1557	164.94	NA	150.45	2.45
1558	164.8	NA	150.45	2.45
1559	164.8	NA	150.37	2.45
1560	164.7	NA	150.31	2.45
1561	164.67	NA	150.25	2.45
1562	164.64	NA	150.26	2.45
1563	164.41	NA	150.19	2.45
1564	164.41	NA	150.06	2.45
1565	164.32	NA	150.06	2.45
1566	164.38	NA	149.93	2.45
1567	164.14	NA	149.82	2.45
1568	164.43	NA	149.79	2.45
1569	164.27	NA	149.66	2.45
1570	164.14	NA	149.49	2.45
1571	164.01	NA	149.4	2.45
1572	164.14	NA	149	2.45
1573	164.01	NA	149.04	2.45
1574	163.98	NA	148.94	2.45
1575	163.67	1.45	148.87	2.4
1576	163.64	1.45	148.86	2.4
1577	163.84	1.45	148.79	2.4
1578	163.7	1.45	148.7	2.4
1579	163.74	1.45	148.62	2.4
1580	163.49	1.45	148.49	2.4
1581	163.35	1.45	148.36	2.4
1582	163.47	1.45	148.16	2.4
1583	163.53	1.45	148.09	2.4
1584	163.29	1.45	148.03	2.4
1585	163.43	1.45	147.9	2.4
1586	163.25	1.45	147.9	2.4
1587	163.43	1.45	147.72	2.4
1588	163.08	1.45	147.63	2.4
1589	163.08	1.45	147.47	2.4
1590	163.23	1.45	147.37	2.4
1591	163.09	1.45	147.03	2.4
1592	163.29	1.45	147.22	2.4
1593	162.63	1.45	147.14	2.4
1594	162.74	1.45	146.93	2.4
1595	162.74	1.45	146.95	2.4
1596	162.5	1.45	146.83	2.4
1597	162.5	1.45	146.6	2.4
1598	162.53	1.45	146.79	2.4
1599	162.54	1.45	146.71	2.4
1600	162.19	1.48	146.62	2.25
1601	162.61	1.48	146.5	2.25
1602	162.33	1.48	146.46	2.25
1603	162.36	1.48	146.39	2.25
1604	162.33	1.48	146.43	2.25
1605	162.29	1.48	146.29	2.25
1606	162.26	1.48	146.14	2.25
1607	162.29	1.48	146.06	2.25
1608	162.02	1.48	146.08	2.25
1609	161.91	1.48	145.91	2.25
1610	162.02	1.48	145.77	2.25
1611	161.98	1.48	145.77	2.25
1612	161.88	1.48	145.61	2.25
1613	161.77	1.48	145.54	2.25
1614	161.74	1.48	145.44	2.25
1615	161.57	1.48	145.34	2.25
1616	161.57	1.48	145.25	2.25
1617	161.39	1.48	145.25	2.25
1618	161.11	1.48	145.17	2.25
1619	161.08	1.48	145.09	2.25
1620	161.01	1.48	145.04	2.25
1621	160.8	1.48	145.01	2.25
1622	160.94	1.48	144.94	2.25
1623	161.04	1.48	144.86	2.25
1624	161.15	1.48	144.71	2.25
1625	161.11	1.08	144.63	1.99
1626	160.69	1.08	144.53	1.99
1627	161.01	1.08	144.32	1.99
1628	160.6	1.08	144.46	1.99
1629	160.18	1.08	144.42	1.99
1630	160.04	1.08	144.36	1.99
1631	160.69	1.08	144.24	1.99
1632	160.18	1.08	144.07	1.99
1633	160.31	1.08	144.03	1.99
1634	159.87	1.08	143.5	1.99
1635	160.04	1.08	143.48	1.99
1636	160.31	1.08	143.91	1.99
1637	160.24	1.08	143.74	1.99
1638	160.14	1.08	143.74	1.99
1639	160.1	1.08	143.62	1.99
1640	159.92	1.08	143.59	1.99
1641	159.69	1.08	143.49	1.99
1642	159.86	1.08	143.29	1.99
1643	159.61	1.08	143.19	1.99
1644	159.3	1.08	143.14	1.99
1645	159.33	1.08	143.1	1.99
1646	159.68	1.08	143.16	1.99
1647	159.51	1.08	143.03	1.99
1648	159.26	1.08	143.16	1.99
1649	159.33	1.08	143.1	1.99
1650	159.55	1.56	143.05	1.58
1651	159.17	1.56	142.95	1.58
1652	159.39	1.56	142.98	1.58
1653	159.22	1.56	142.95	1.58
1654	158.99	1.56	142.89	1.58
1655	158.85	1.56	142.75	1.58
1656	158.77	1.56	142.81	1.58
1657	158.67	1.56	142.75	1.58
1658	159.02	1.56	142.66	1.58
1659	158.88	1.56	142.56	1.58
1660	158.88	1.56	142.45	1.58
1661	158.75	1.56	142.32	1.58
1662	158.92	1.56	142.17	1.58
1663	158.77	1.56	142.3	1.58
1664	158.5	1.56	142.1	1.58
1665	158.57	1.56	141.95	1.58
1666	158.46	1.56	141.92	1.58
1667	158.57	1.56	141.91	1.58
1668	158.12	1.56	141.78	1.58
1669	158.12	1.56	141.62	1.58
1670	158.16	1.56	141.57	1.58
1671	158.12	1.56	141.47	1.58
1672	158.14	1.56	141.34	1.58
1673	157.79	1.56	141.37	1.58
1674	157.93	1.56	141.12	1.58
1675	157.67	1.88	140.94	2.11
1676	157.38	1.88	140.96	2.11
1677	157.5	1.88	140.97	2.11
1678	157.34	1.88	140.77	2.11
1679	157.44	1.88	140.67	2.11
1680	157.22	1.88	140.59	2.11
1681	157.19	1.88	140.39	2.11
1682	157.24	1.88	140.44	2.11
1683	157.12	1.88	140.5	2.11
1684	156.9	1.88	140.19	2.11
1685	156.7	1.88	140.19	2.11
1686	156.79	1.88	140.08	2.11
1687	156.54	1.88	140.09	2.11
1688	156.53	1.88	139.74	2.11
1689	156.58	1.88	139.79	2.11
1690	156.34	1.88	139.44	2.11
1691	156.14	1.88	139.43	2.11
1692	156.25	1.88	139.39	2.11
1693	156.25	1.88	139.35	2.11
1694	155.8	1.88	139.29	2.11
1695	156.05	1.88	139.24	2.11
1696	155.86	1.88	139.19	2.11
1697	155.75	1.88	139.19	2.11
1698	155.6	1.88	139.18	2.11
1699	155.89	1.88	139.1	2.11
1700	155.51	2.16	138.99	1.95
1701	155.41	2.16	138.95	1.95
1702	155.41	2.16	138.95	1.95
1703	155.31	2.16	138.85	1.95
1704	155.46	2.16	138.9	1.95
1705	154.97	2.16	138.85	1.95
1706	155.12	2.16	138.79	1.95
1707	155.26	2.16	138.79	1.95
1708	155.46	2.16	138.75	1.95
1709	154.91	2.16	138.74	1.95
1710	155.12	2.16	138.25	1.95
1711	154.76	2.16	138.2	1.95
1712	154.92	2.16	138.15	1.95
1713	154.96	2.16	138.1	1.95
1714	154.61	2.16	138	1.95
1715	154.66	2.16	137.96	1.95
1716	154.52	2.16	137.86	1.95
1717	155.06	2.16	137.76	1.95
1718	154.32	2.16	137.7	1.95
1719	154.12	2.16	137.61	1.95
1720	154.37	2.16	137.46	1.95
1721	154.57	2.16	137.31	1.95
1722	154.57	2.16	137.17	1.95
1723	153.68	2.16	137.21	1.95
1724	153.93	2.16	137.16	1.95
1725	153.88	1.63	137.16	1.83
1726	153.43	1.63	137.12	1.83
1727	153.83	1.63	137.07	1.83
1728	153.68	1.63	136.82	1.83
1729	153.58	1.63	136.77	1.83
1730	153.34	1.63	136.77	1.83
1731	153.68	1.63	136.68	1.83
1732	153.43	1.63	136.48	1.83
1733	153.09	1.63	136.47	1.83
1734	153.24	1.63	136.33	1.83
1735	152.99	1.63	136.28	1.83
1736	152.99	1.63	136.38	1.83
1737	153.09	1.63	136.23	1.83
1738	152.75	1.63	135.98	1.83
1739	152.6	1.63	135.98	1.83
1740	152.55	1.63	135.93	1.83
1741	152.99	1.63	135.89	1.83
1742	152.65	1.63	135.79	1.83
1743	152.46	1.63	135.74	1.83
1744	152.31	1.63	135.44	1.83
1745	152.35	1.63	135.34	1.83
1746	152.45	1.63	135.3	1.83
1747	152.5	1.63	135.25	1.83
1748	152.01	1.63	135.05	1.83
1749	152.06	1.63	134.95	1.83
1750	151.67	2.21	135	2.16
1751	151.42	2.21	134.9	2.16
1752	151.38	2.21	134.75	2.16
1753	151.19	2.21	134.56	2.16
1754	151.18	2.21	134.56	2.16
1755	151.38	2.21	134.36	2.16
1756	151.22	2.21	134.22	2.16
1757	151.23	2.21	134.17	2.16
1758	150.72	2.21	134.17	2.16
1759	150.53	2.21	133.97	2.16
1760	150.74	2.21	133.87	2.16
1761	150.7	2.21	133.82	2.16
1762	150.55	2.21	133.92	2.16
1763	150.39	2.21	133.68	2.16
1764	150.57	2.21	133.34	2.16
1765	150.21	2.21	133.39	2.16
1766	150.4	2.21	133.33	2.16
1767	150.38	2.21	133.23	2.16
1768	149.93	2.21	133.09	2.16
1769	149.84	2.21	132.99	2.16
1770	149.69	2.21	132.79	2.16
1771	149.65	2.21	132.74	2.16
1772	149.46	2.21	132.65	2.16
1773	149.46	2.21	132.55	2.16
1774	149.43	2.21	132.45	2.16
1775	149.45	2.22	132.35	2.65
1776	149.26	2.22	132.2	2.65
1777	149.02	2.22	132.11	2.65
1778	149.02	2.22	132	2.65
1779	149.02	2.22	131.9	2.65
1780	149.17	2.22	131.71	2.65
1781	148.78	2.22	131.67	2.65
1782	148.63	2.22	131.57	2.65
1783	148.53	2.22	131.47	2.65
1784	148.44	2.22	131.04	2.65
1785	148.59	2.22	130.98	2.65
1786	148.37	2.22	130.93	2.65
1787	148.29	2.22	130.83	2.65
1788	148.13	2.22	130.83	2.65
1789	148.11	2.22	130.8	2.65
1790	147.89	2.22	130.64	2.65
1791	148.22	2.22	130.65	2.65
1792	147.62	2.22	130.5	2.65
1793	147.62	2.22	130.45	2.65
1794	147.54	2.22	130.4	2.65
1795	147.56	2.22	130.41	2.65
1796	147.23	2.22	130.31	2.65
1797	147.23	2.22	130.3	2.65
1798	146.91	2.22	130.31	2.65
1799	147.17	2.22	130.21	2.65
1800	146.94	2.51	130.15	2.2
1801	146.61	2.51	130.16	2.2
1802	146.73	2.51	130.05	2.2
1803	146.79	2.51	129.72	2.2
1804	146.7	2.51	129.62	2.2
1805	146.7	2.51	129.47	2.2
1806	146.52	2.51	129.37	2.2
1807	146.52	2.51	129.33	2.2
1808	146.61	2.51	129.23	2.2
1809	146.28	2.51	129.18	2.2
1810	146.31	2.51	129.17	2.2
1811	146.13	2.51	129.13	2.2
1812	146.19	2.51	128.99	2.2
1813	145.95	2.51	128.78	2.2
1814	145.78	2.51	128.79	2.2
1815	145.69	2.51	128.61	2.2
1816	145.48	2.51	128.44	2.2
1817	145.6	2.51	128.6	2.2
1818	145.45	2.51	128.55	2.2
1819	145.36	2.51	128.41	2.2
1820	145.36	2.51	128.35	2.2
1821	145.16	2.51	128.21	2.2
1822	144.83	2.51	128.04	2.2
1823	144.83	2.51	127.87	2.2
1824	144.81	2.51	127.95	2.2
1825	144.89	2.05	127.86	2.29
1826	144.83	2.05	127.82	2.29
1827	144.77	2.05	127.67	2.29
1828	144.51	2.05	127.68	2.29
1829	144.3	2.05	127.5	2.29
1830	144.3	2.05	127.49	2.29
1831	144.28	2.05	127.39	2.29
1832	144.18	2.05	127.39	2.29
1833	144.18	2.05	127.34	2.29
1834	144.09	2.05	127.3	2.29
1835	144	2.05	127.19	2.29
1836	143.66	2.05	127.12	2.29
1837	143.75	2.05	127.01	2.29
1838	143.6	2.05	126.94	2.29
1839	143.6	2.05	126.75	2.29
1840	143.68	2.05	126.69	2.29
1841	143.6	2.05	126.68	2.29
1842	143.77	2.05	126.64	2.29
1843	143.47	2.05	126.36	2.29
1844	143.39	2.05	126.4	2.29
1845	143.32	2.05	126.5	2.29
1846	143.36	2.05	126.4	2.29
1847	143.32	2.05	126.35	2.29
1848	143.45	2.05	126.31	2.29
1849	143.36	2.05	126.26	2.29
1850	143.45	1.44	126.21	1.65
1851	143.34	1.44	126.15	1.65
1852	143.07	1.44	126.1	1.65
1853	142.9	1.44	126.06	1.65
1854	142.83	1.44	125.96	1.65
1855	142.92	1.44	125.89	1.65
1856	142.98	1.44	125.85	1.65
1857	143	1.44	125.75	1.65
1858	142.54	1.44	125.67	1.65
1859	142.6	1.44	125.62	1.65
1860	142.62	1.44	125.67	1.65
1861	142.54	1.44	125.62	1.65
1862	142.52	1.44	125.56	1.65
1863	142.13	1.44	125.5	1.65
1864	142.24	1.44	125.23	1.65
1865	142.22	1.44	125.48	1.65
1866	142.15	1.44	125.43	1.65
1867	142.07	1.44	125.31	1.65
1868	142.13	1.44	125.18	1.65
1869	142.15	1.44	125.14	1.65
1870	142.07	1.44	125.03	1.65
1871	142.07	1.44	124.99	1.65
1872	142.09	1.44	124.83	1.65
1873	141.47	1.44	124.81	1.65
1874	141.62	1.44	124.76	1.65
1875	141.64	1.81	124.66	1.55
1876	141.56	1.81	124.55	1.55
1877	141.54	1.81	124.55	1.55
1878	141.31	1.81	124.41	1.55
1879	141.24	1.81	124.42	1.55
1880	141.22	1.81	124.22	1.55
1881	141.02	1.81	124.17	1.55
1882	141.16	1.81	124.11	1.55
1883	140.88	1.81	123.96	1.55
1884	140.71	1.81	123.92	1.55
1885	140.56	1.81	123.88	1.55
1886	140.18	1.81	123.79	1.55
1887	140.18	1.81	123.71	1.55
1888	140.04	1.81	123.65	1.55
1889	139.96	1.81	123.67	1.55
1890	140.04	1.81	123.61	1.55
1891	140.11	1.81	123.58	1.55
1892	140.03	1.81	123.46	1.55
1893	139.74	1.81	123.29	1.55
1894	139.57	1.81	123.39	1.55
1895	139.36	1.81	123.41	1.55
1896	139.61	1.81	123.35	1.55
1897	139.29	1.81	123.35	1.55
1898	139.44	1.81	123.31	1.55
1899	139.36	1.81	123.27	1.55
1900	139.28	2.36	122.81	1.85
1901	138.91	2.36	122.74	1.85
1902	138.99	2.36	122.74	1.85
1903	138.69	2.36	122.7	1.85
1904	138.76	2.36	122.68	1.85
1905	138.7	2.36	122.62	1.85
1906	138.75	2.36	122.62	1.85
1907	138.75	2.36	122.62	1.85
1908	138.31	2.36	122.61	1.85
1909	138.38	2.36	122.49	1.85
1910	138.31	2.36	122.51	1.85
1911	138.08	2.36	122.49	1.85
1912	138.24	2.36	122.46	1.85
1913	138.32	2.36	122.46	1.85
1914	138.09	2.36	122.43	1.85
1915	137.93	2.36	122.43	1.85
1916	137.94	2.36	122.38	1.85
1917	137.7	2.36	122.32	1.85
1918	137.94	2.36	122.38	1.85
1919	137.85	2.36	122.28	1.85
1920	137.7	2.36	122.22	1.85
1921	137.4	2.36	122.26	1.85
1922	137.55	2.36	122.2	1.85
1923	137.33	2.36	122.22	1.85
1924	137.27	2.36	122.15	1.85
1925	137.18	2.1	122.15	0.66
1926	137.26	2.1	122.17	0.66
1927	137.11	2.1	122.07	0.66
1928	137.11	2.1	121.92	0.66
1929	137.19	2.1	122.03	0.66
1930	137.1	2.1	121.79	0.66
1931	137.18	2.1	121.75	0.66
1932	136.88	2.1	121.59	0.66
1933	137.19	2.1	121.61	0.66
1934	137.18	2.1	121.55	0.66
1935	136.95	2.1	121.55	0.66
1936	136.89	2.1	121.48	0.66
1937	136.81	2.1	121.48	0.66
1938	136.66	2.1	121.45	0.66
1939	136.58	2.1	121.41	0.66
1940	136.58	2.1	121.45	0.66
1941	136.5	2.1	121.45	0.66
1942	136.5	2.1	121.5	0.66
1943	136.58	2.1	121.41	0.66
1944	136.59	2.1	121.41	0.66
1945	136.29	2.1	121.24	0.66
1946	136.21	2.1	121.26	0.66
1947	136.13	2.1	121.26	0.66
1948	136.06	2.1	121.14	0.66
1949	136.14	2.1	120.99	0.66
1950	136.06	1.12	120.93	1.22
1951	135.98	1.12	120.92	1.22
1952	136.14	1.12	120.83	1.22
1953	135.68	1.12	120.72	1.22
1954	135.83	1.12	120.71	1.22
1955	135.83	1.12	120.61	1.22
1956	135.68	1.12	120.46	1.22
1957	135.84	1.12	120.34	1.22
1958	135.6	1.12	120.27	1.22
1959	135.53	1.12	120.31	1.22
1960	135.68	1.12	120.33	1.22
1961	135.23	1.12	120.27	1.22
1962	135.23	1.12	120.15	1.22
1963	135.3	1.12	120.13	1.22
1964	135.15	1.12	120.06	1.22
1965	135.3	1.12	120.02	1.22
1966	135.23	1.12	119.97	1.22
1967	135.23	1.12	119.97	1.22
1968	134.7	1.12	119.97	1.22
1969	134.92	1.12	119.91	1.22
1970	134.85	1.12	119.91	1.22
1971	134.92	1.12	119.85	1.22
1972	134.85	1.12	119.84	1.22
1973	134.77	1.12	119.69	1.22
1974	134.55	1.12	119.75	1.22
1975	134.47	1.59	119.57	1.36
1976	134.31	1.59	119.6	1.36
1977	134.32	1.59	119.63	1.36
1978	134.24	1.59	119.47	1.36
1979	134.54	1.59	119.42	1.36
1980	134.31	1.59	119.41	1.36
1981	134.17	1.59	119.34	1.36
1982	134.24	1.59	119.31	1.36
1983	134.24	1.59	119.22	1.36
1984	134.39	1.59	119.21	1.36
1985	134.16	1.59	119.11	1.36
1986	133.93	1.59	119.08	1.36
1987	133.86	1.59	118.93	1.36
1988	133.78	1.59	118.93	1.36
1989	133.85	1.59	118.81	1.36
1990	134.01	1.59	118.74	1.36
1991	134.08	1.59	118.74	1.36
1992	133.78	1.59	118.65	1.36
1993	133.55	1.59	118.5	1.36
1994	133.48	1.59	118.5	1.36
1995	133.69	1.59	118.44	1.36
1996	133.99	1.59	118.34	1.36
1997	133.33	1.59	118.28	1.36
1998	133.09	1.59	118.19	1.36
[truncated: 11,981 more rows]

## Sheet: large
Frame_no	blade_pos_in_deg	blade_angular_velocity	rod_pos_in_deg	rod_angular_velocity
0	86.31	0	76.59	0
1	86.32	0	76.61	0
2	86.47	0	76.72	0
3	86.48	0	76.69	0
4	86.32	0	76.71	0
5	86.54	0	76.69	0
6	86.5	0	76.57	0
7	86.32	0	76.56	0
8	87	0	76.52	0
9	86.66	0	76.49	0
10	86.63	0	76.4	0
11	86.66	0	76.37	0
12	86.49	0	76.32	0
13	86.31	0	76.35	0
14	86.15	0	76.3	0
15	86.15	0	76.28	0
16	86.49	0	76.16	0
17	86.49	0	76.11	0
18	86.49	0	76.04	0
19	85.47	0	75.96	0
20	86.16	0	75.92	0
21	86.13	0	75.77	0
22	84.97	0	75.77	0
23	85.5	0	75.75	0
24	85.11	0	75.65	0
25	85.11	1.2	75.58	1.01
26	85.11	1.2	75.6	1.01
27	85.11	1.2	75.58	1.01
28	85.12	1.2	75.53	1.01
29	85.15	1.2	75.51	1.01
30	85.17	1.2	75.41	1.01
31	84.61	1.2	75.27	1.01
32	83.1	1.2	75.27	1.01
33	84.94	1.2	75.15	1.01
34	84.78	1.2	75.05	1.01
35	84.64	1.2	75.08	1.01
36	84.79	1.2	75	1.01
37	84.79	1.2	74.97	1.01
38	84.62	1.2	74.95	1.01
39	84.26	1.2	75.03	1.01
40	84.09	1.2	74.99	1.01
41	84.27	1.2	74.94	1.01
42	84.5	1.2	74.86	1.01
43	84.11	1.2	74.77	1.01
44	84.46	1.2	74.79	1.01
45	84.31	1.2	74.67	1.01
46	84.47	1.2	74.72	1.01
47	83.94	1.2	74.57	1.01
48	84.78	1.2	74.38	1.01
49	84.44	1.2	74.38	1.01
50	83.64	1.47	74.67	0.91
51	84.44	1.47	74.67	0.91
52	84.46	1.47	74.46	0.91
53	84.46	1.47	74.37	0.91
54	83.77	1.47	74.31	0.91
55	84.62	1.47	74.27	0.91
56	84.61	1.47	74.24	0.91
57	83.79	1.47	74.29	0.91
58	84.11	1.47	74.31	0.91
59	84.44	1.47	74.37	0.91
60	83.6	1.47	74.24	0.91
61	83.66	1.47	74.24	0.91
62	83.77	1.47	74.16	0.91
63	84.47	1.47	74.14	0.91
64	82.9	1.47	74.1	0.91
65	82.25	1.47	73.97	0.91
66	83.27	1.47	73.95	0.91
67	83.27	1.47	74	0.91
68	83.08	1.47	74	0.91
69	83.27	1.47	73.97	0.91
70	83.27	1.47	73.88	0.91
71	82.79	1.47	73.91	0.91
72	82.79	1.47	73.69	0.91
73	82.79	1.47	73.69	0.91
74	82.46	1.47	73.66	0.91
75	82.46	1.18	73.66	1.01
76	82.46	1.18	73.66	1.01
77	82.44	1.18	73.38	1.01
78	82.44	1.18	73.47	1.01
79	82.46	1.18	73.51	1.01
80	81.75	1.18	73.2	1.01
81	81.61	1.18	73.38	1.01
82	82.08	1.18	73.28	1.01
83	81.42	1.18	73.16	1.01
84	82.11	1.18	73.16	1.01
85	81.78	1.18	73.06	1.01
86	81.94	1.18	73.03	1.01
87	81.78	1.18	73.16	1.01
88	82.13	1.18	73.06	1.01
89	82.11	1.18	73.01	1.01
90	81.61	1.18	73.06	1.01
91	81.56	1.18	73.01	1.01
92	81.61	1.18	72.98	1.01
93	81.59	1.18	72.95	1.01
94	81.59	1.18	72.85	1.01
95	82.11	1.18	72.76	1.01
96	81.59	1.18	72.66	1.01
97	81.92	1.18	72.72	1.01
98	81.59	1.18	72.6	1.01
99	81.56	1.18	72.54	1.01
100	81.28	1.18	72.53	1.13
101	81.28	1.18	72.47	1.13
102	81.59	1.18	72.38	1.13
103	81.34	1.18	72.29	1.13
104	81.56	1.18	72.29	1.13
105	81.05	1.18	72.22	1.13
106	80.92	1.18	72.13	1.13
107	80.95	1.18	72.1	1.13
108	80.68	1.18	72.07	1.13
109	80.57	1.18	72	1.13
110	80.73	1.18	71.91	1.13
111	80.7	1.18	71.91	1.13
112	80.87	1.18	71.94	1.13
113	80.9	1.18	71.91	1.13
114	81.06	1.18	71.81	1.13
115	80.43	1.18	71.81	1.13
116	80.18	1.18	71.78	1.13
117	80.34	1.18	71.72	1.13
118	80.73	1.18	71.31	1.13
119	80.54	1.18	71.28	1.13
120	80.35	1.18	71.22	1.13
121	80.04	1.18	71.1	1.13
122	79.88	1.18	71.03	1.13
123	80.04	1.18	70.85	1.13
124	79.58	1.18	70.75	1.13
125	80.13	1.15	70.72	1.81
126	79.58	1.15	70.78	1.81
127	79.38	1.15	70.66	1.81
128	78.79	1.15	70.66	1.81
129	79.18	1.15	70.63	1.81
130	78.46	1.15	70.66	1.81
131	79.02	1.15	70.51	1.81
132	78.76	1.15	70.5	1.81
133	79.35	1.15	70.47	1.81
134	78.69	1.15	70.47	1.81
135	79.05	1.15	70.41	1.81
136	78.4	1.15	70.32	1.81
137	78.88	1.15	70.29	1.81
138	78.69	1.15	70.35	1.81
139	78.4	1.15	70.35	1.81
140	78.06	1.15	70.22	1.81
141	78.27	1.15	70.19	1.81
142	78.24	1.15	70.22	1.81
143	78.1	1.15	70.16	1.81
144	78.49	1.15	69.85	1.81
145	78	1.15	69.79	1.81
146	78.07	1.15	69.85	1.81
147	78	1.15	69.69	1.81
148	77.87	1.15	69.63	1.81
149	77.87	1.15	69.56	1.81
150	78.03	2.1	69.45	1.27
151	77.83	2.1	69.43	1.27
152	78.17	2.1	69.28	1.27
153	77.67	2.1	69.21	1.27
154	76.81	2.1	69.03	1.27
155	76.89	2.1	68.88	1.27
156	76.53	2.1	68.82	1.27
157	77.34	2.1	68.91	1.27
158	77.34	2.1	68.79	1.27
159	77.34	2.1	68.85	1.27
160	77.34	2.1	68.75	1.27
161	76.62	2.1	68.66	1.27
162	76.69	2.1	68.57	1.27
163	76.89	2.1	68.57	1.27
164	76.86	2.1	68.49	1.27
165	76.57	2.1	68.38	1.27
166	77.02	2.1	68.29	1.27
167	77.02	2.1	68.25	1.27
168	76.73	2.1	68.16	1.27
169	76.53	2.1	68.03	1.27
170	76.57	2.1	68.07	1.27
171	76.08	2.1	67.98	1.27
172	76.21	2.1	67.94	1.27
173	76	2.1	67.89	1.27
174	76.04	2.1	67.81	1.27
175	76.04	1.99	67.74	1.71
176	75.4	1.99	67.49	1.71
177	75.56	1.99	67.4	1.71
178	75.52	1.99	67.41	1.71
179	75.52	1.99	67.4	1.71
180	75.12	1.99	67.27	1.71
181	75.15	1.99	67.05	1.71
182	74.83	1.99	67.01	1.71
183	74.99	1.99	66.99	1.71
184	74.56	1.99	67.03	1.71
185	74.91	1.99	67.06	1.71
186	75.03	1.99	66.93	1.71
187	74.7	1.99	66.74	1.71
188	74.26	1.99	66.65	1.71
189	74.26	1.99	66.66	1.71
190	74.22	1.99	66.53	1.71
191	74.26	1.99	66.48	1.71
192	74.15	1.99	66.48	1.71
193	73.78	1.99	66.48	1.71
194	74.44	1.99	66.44	1.71
195	74.4	1.99	66.31	1.71
196	74.1	1.99	66.26	1.71
197	74.1	1.99	66.26	1.71
198	74.01	1.99	66.13	1.71
199	73.8	1.99	66.13	1.71
200	73.73	2.31	66.04	1.7
201	73.09	2.31	66.04	1.7
202	73.89	2.31	65.91	1.7
203	73.69	2.31	65.95	1.7
204	72.79	2.31	65.7	1.7
205	73.16	2.31	65.56	1.7
206	72.93	2.31	65.52	1.7
207	72.88	2.31	65.51	1.7
208	73.22	2.31	65.37	1.7
209	73.22	2.31	65.34	1.7
210	73.11	2.31	65.34	1.7
211	73	2.31	65.41	1.7
212	73.8	2.31	65.25	1.7
213	73.11	2.31	65.29	1.7
214	73.04	2.31	65.25	1.7
215	72.68	2.31	65.2	1.7
216	72.93	2.31	65.16	1.7
217	72.88	2.31	65.11	1.7
218	72.88	2.31	65.07	1.7
219	72.88	2.31	64.94	1.7
220	72.88	2.31	65.02	1.7
221	73.03	2.31	64.99	1.7
222	72.74	2.31	64.81	1.7
223	72.31	2.31	64.67	1.7
224	72.36	2.31	64.76	1.7
225	71.3	2.43	64.63	1.41
226	71.83	2.43	64.68	1.41
227	71.72	2.43	64.55	1.41
228	71.88	2.43	64.45	1.41
229	70.93	2.43	64.32	1.41
230	71.46	2.43	64.27	1.41
231	71.3	2.43	64.32	1.41
232	71.57	2.43	64.32	1.41
233	71.67	2.43	64.18	1.41
234	71.57	2.43	64.14	1.41
235	71.35	2.43	64.14	1.41
236	71.46	2.43	64.01	1.41
237	71.35	2.43	64.06	1.41
238	71.03	2.43	64.01	1.41
239	71.35	2.43	63.88	1.41
240	70.88	2.43	63.66	1.41
241	70.88	2.43	63.61	1.41
242	70.88	2.43	63.66	1.41
243	70.72	2.43	63.52	1.41
244	70.56	2.43	63.48	1.41
245	70.5	2.43	63.39	1.41
246	70.5	2.43	63.35	1.41
247	71.03	2.43	63.26	1.41
248	71.03	2.43	63.21	1.41
249	70.5	2.43	63.12	1.41
250	70.25	1.05	62.99	1.64
251	70.5	1.05	63.08	1.64
252	70.07	1.05	62.95	1.64
253	69.25	1.05	62.9	1.64
254	69.44	1.05	62.9	1.64
255	69.44	1.05	62.81	1.64
256	69.44	1.05	62.81	1.64
257	70.02	1.05	62.81	1.64
258	69.19	1.05	62.81	1.64
259	69.8	1.05	62.72	1.64
260	69.64	1.05	62.68	1.64
261	70.29	1.05	62.63	1.64
262	69.68	1.05	62.55	1.64
263	70.49	1.05	62.5	1.64
264	69.58	1.05	62.37	1.64
265	69.86	1.05	62.33	1.64
266	69.33	1.05	62.24	1.64
267	68.97	1.05	62.19	1.64
268	69.23	1.05	62.15	1.64
269	69.13	1.05	62.1	1.64
270	68.72	1.05	61.97	1.64
271	69.07	1.05	62.02	1.64
272	68.95	1.05	61.97	1.64
273	69.33	1.05	61.84	1.64
274	68.64	1.05	61.84	1.64
275	68.95	1.3	61.79	1.2
276	68.85	1.3	61.7	1.2
277	68.2	1.3	61.66	1.2
278	68.26	1.3	61.61	1.2
279	68.89	1.3	61.52	1.2
280	68.2	1.3	61.44	1.2
281	67.95	1.3	61.35	1.2
282	68.2	1.3	61.18	1.2
283	68.1	1.3	61.13	1.2
284	68.48	1.3	61.13	1.2
285	68.48	1.3	61	1.2
286	67.57	1.3	60.96	1.2
287	68.1	1.3	61	1.2
288	68.04	1.3	60.96	1.2
289	68.14	1.3	60.91	1.2
290	68.29	1.3	60.81	1.2
291	67.82	1.3	60.77	1.2
292	67.35	1.3	60.72	1.2
293	67.6	1.3	60.59	1.2
294	67.51	1.3	60.5	1.2
295	67.31	1.3	60.32	1.2
296	67.41	1.3	60.3	1.2
297	67.25	1.3	60.14	1.2
298	67.38	1.3	60.11	1.2
299	66.69	1.3	60.06	1.2
300	66.94	2.01	60.01	1.78
301	66.71	2.01	59.92	1.78
302	66.71	2.01	59.91	1.78
303	67.03	2.01	59.91	1.78
304	66.87	2.01	59.81	1.78
305	66.56	2.01	59.7	1.78
306	66.71	2.01	59.77	1.78
307	66.42	2.01	59.46	1.78
308	66.64	2.01	59.5	1.78
309	66.4	2.01	59.38	1.78
310	66.54	2.01	59.21	1.78
311	65.43	2.01	59.19	1.78
312	65.7	2.01	58.97	1.78
313	65.03	2.01	58.9	1.78
314	65.73	2.01	58.92	1.78
315	65.7	2.01	58.85	1.78
316	65.57	2.01	58.83	1.78
317	65.73	2.01	58.75	1.78
318	65.56	2.01	58.69	1.78
319	65.42	2.01	58.76	1.78
320	65.5	2.01	58.56	1.78
321	65.19	2.01	58.44	1.78
322	65.25	2.01	58.44	1.78
323	65.33	2.01	58.47	1.78
324	65.19	2.01	58.37	1.78
325	65.19	1.75	58.33	1.68
326	65.34	1.75	58.28	1.68
327	65.03	1.75	58.23	1.68
328	64.89	1.75	58.25	1.68
329	64.95	1.75	58.25	1.68
330	64.8	1.75	58.18	1.68
331	64.81	1.75	58.12	1.68
332	64.81	1.75	58.08	1.68
333	64.58	1.75	58.12	1.68
334	64.51	1.75	58.04	1.68
335	64.28	1.75	58.03	1.68
336	64.28	1.75	58.11	1.68
337	64.12	1.75	58.04	1.68
338	64.2	1.75	57.64	1.68
339	63.97	1.75	57.68	1.68
340	64.2	1.75	57.53	1.68
341	64.05	1.75	57.54	1.68
342	64.05	1.75	57.48	1.68
343	64.12	1.75	57.34	1.68
344	63.51	1.75	57.25	1.68
345	63.59	1.75	57.19	1.68
346	63.28	1.75	57.2	1.68
347	63.21	1.75	57.17	1.68
348	63.21	1.75	57.2	1.68
349	63.81	1.75	57.17	1.68
350	63.43	1.76	57.11	1.22
351	63.51	1.76	56.98	1.22
352	63.21	1.76	56.95	1.22
353	62.98	1.76	56.89	1.22
354	63.28	1.76	56.81	1.22
355	63.36	1.76	56.78	1.22
356	63.36	1.76	56.73	1.22
357	63.43	1.76	56.59	1.22
358	63.51	1.76	56.59	1.22
359	62.82	1.76	56.5	1.22
360	62.51	1.76	56.42	1.22
361	63.21	1.76	56.34	1.22
362	62	1.76	56.28	1.22
363	62.6	1.76	56.17	1.22
364	62.3	1.76	56.17	1.22
365	61.99	1.76	56.12	1.22
366	62.3	1.76	56.06	1.22
367	61.77	1.76	56.03	1.22
368	62.06	1.76	55.95	1.22
369	62.07	1.76	55.87	1.22
370	61.76	1.76	55.81	1.22
371	62.14	1.76	55.73	1.22
372	62.06	1.76	55.7	1.22
373	62.06	1.76	55.62	1.22
374	62.06	1.76	55.62	1.22
375	60.8	2.63	55.48	1.63
376	61.46	2.63	55.48	1.63
377	61.32	2.63	55.39	1.63
378	61.92	2.63	55.39	1.63
379	61.39	2.63	55.29	1.63
380	61.69	2.63	55.24	1.63
381	61.47	2.63	55.04	1.63
382	61.62	2.63	55.02	1.63
383	61.54	2.63	54.94	1.63
384	60.11	2.63	54.98	1.63
385	59.96	2.63	54.93	1.63
386	60.57	2.63	54.84	1.63
387	60.86	2.63	54.88	1.63
388	61.24	2.63	54.79	1.63
389	61.24	2.63	54.71	1.63
390	61.01	2.63	54.68	1.63
391	60.83	2.63	54.62	1.63
392	60.11	2.63	54.57	1.63
393	60.26	2.63	54.49	1.63
394	60.95	2.63	54.4	1.63
395	59.94	2.63	54.37	1.63
396	60.47	2.63	54.32	1.63
397	59.88	2.63	54.21	1.63
398	59.71	2.63	54.15	1.63
399	59.71	2.63	54.03	1.63
400	59.71	1.09	54.02	1.46
401	59.71	1.09	53.99	1.46
402	59.71	1.09	53.91	1.46
403	59.85	1.09	53.83	1.46
404	60	1.09	53.71	1.46
405	60.32	1.09	53.59	1.46
406	59.55	1.09	53.49	1.46
407	59.92	1.09	53.55	1.46
408	59.41	1.09	53.47	1.46
409	59.27	1.09	53.47	1.46
410	59.35	1.09	53.45	1.46
411	59.35	1.09	53.47	1.46
412	59.12	1.09	53.43	1.46
413	58.83	1.09	53.29	1.46
414	58.83	1.09	53.19	1.46
415	58.69	1.09	53.11	1.46
416	58.69	1.09	53.09	1.46
417	59.04	1.09	52.97	1.46
418	59.24	1.09	52.91	1.46
419	58.55	1.09	52.87	1.46
420	58.66	1.09	52.79	1.46
421	58.57	1.09	52.71	1.46
422	58.28	1.09	52.61	1.46
423	58.43	1.09	52.59	1.46
424	58.34	1.09	52.47	1.46
425	58.28	1.43	52.4	1.62
426	58.37	1.43	52.26	1.62
427	58.32	1.43	52.24	1.62
428	57.99	1.43	52.26	1.62
429	58.14	1.43	52.32	1.62
430	58.08	1.43	52.26	1.62
431	58.26	1.43	52.19	1.62
432	57.89	1.43	52.12	1.62
433	58.19	1.43	52.04	1.62
434	57.57	1.43	51.99	1.62
435	57.94	1.43	51.84	1.62
436	58.37	1.43	51.74	1.62
437	57.9	1.43	51.4	1.62
438	57.67	1.43	51.32	1.62
439	57.52	1.43	51.26	1.62
440	56.77	1.43	51.2	1.62
441	57.61	1.43	51.06	1.62
442	57.2	1.43	51.16	1.62
443	56.59	1.43	51.03	1.62
444	56.82	1.43	51.11	1.62
445	56.96	1.43	51.25	1.62
446	56.73	1.43	51.11	1.62
447	56.92	1.43	51.06	1.62
448	56.64	1.43	51.02	1.62
449	56.64	1.43	51.05	1.62
450	56.73	1.55	50.95	1.45
451	56.73	1.55	50.95	1.45
452	56.26	1.55	50.95	1.45
453	56.82	1.55	50.92	1.45
454	56.73	1.55	50.81	1.45
455	55.98	1.55	50.75	1.45
456	56.12	1.55	50.69	1.45
457	56.17	1.55	50.7	1.45
458	56.03	1.55	50.61	1.45
459	56.12	1.55	50.63	1.45
460	55.98	1.55	50.56	1.45
461	55.66	1.55	50.35	1.45
462	56.12	1.55	50.42	1.45
463	55.85	1.55	50.41	1.45
464	55.47	1.55	50.4	1.45
465	55.71	1.55	50.41	1.45
466	55.61	1.55	50.13	1.45
467	55.47	1.55	49.99	1.45
468	55.16	1.55	49.85	1.45
469	55.29	1.55	49.71	1.45
470	55.16	1.55	49.71	1.45
471	55.05	1.55	49.79	1.45
472	55.52	1.55	49.64	1.45
473	52.01	1.55	49.61	1.45
474	52.13	1.55	49.55	1.45
475	54.89	1.84	49.5	1.45
476	54.54	1.84	49.36	1.45
477	54.54	1.84	49.42	1.45
478	54.87	1.84	49.27	1.45
479	54.79	1.84	49.27	1.45
480	54.89	1.84	49.35	1.45
481	54.77	1.84	49.36	1.45
482	54.62	1.84	49.15	1.45
483	54.52	1.84	49.22	1.45
484	54.52	1.84	49.21	1.45
485	54.39	1.84	49.21	1.45
486	54.54	1.84	49.14	1.45
487	54.19	1.84	49	1.45
488	54.09	1.84	48.86	1.45
489	53.73	1.84	48.76	1.45
490	54.31	1.84	48.73	1.45
491	54.4	1.84	48.66	1.45
492	54.21	1.84	48.58	1.45
493	54.03	1.84	48.59	1.45
494	54.07	1.84	48.51	1.45
495	54.07	1.84	48.36	1.45
496	53.3	1.84	48.44	1.45
497	53.1	1.84	48.37	1.45
498	53.29	1.84	48.23	1.45
499	53.53	1.84	48.23	1.45
500	53.53	1.36	48.16	1.34
501	53.67	1.36	48.09	1.34
502	53	1.36	47.95	1.34
503	53.06	1.36	47.88	1.34
504	52.77	1.36	47.95	1.34
505	52.96	1.36	47.8	1.34
506	52.77	1.36	47.74	1.34
507	53.16	1.36	47.67	1.34
508	53.16	1.36	47.45	1.34
509	52.8	1.36	47.45	1.34
510	52.93	1.36	47.38	1.34
511	52.53	1.36	47.32	1.34
512	52.66	1.36	47.24	1.34
513	53.06	1.36	47.24	1.34
514	52.59	1.36	47.16	1.34
515	52.56	1.36	47.03	1.34
516	52.46	1.36	47.01	1.34
517	52.17	1.36	47.02	1.34
518	52.3	1.36	46.96	1.34
519	51.86	1.36	46.87	1.34
520	52.77	1.36	46.74	1.34
521	52.05	1.36	46.6	1.34
522	52.13	1.36	46.54	1.34
523	52.34	1.36	46.54	1.34
524	52.04	1.36	46.4	1.34
525	51.91	1.62	46.33	1.83
526	51.37	1.62	46.33	1.83
527	51.89	1.62	46.19	1.83
528	51	1.62	46.05	1.83
529	51.24	1.62	46.05	1.83
530	50.9	1.62	45.91	1.83
531	50.64	1.62	45.84	1.83
532	50.68	1.62	45.63	1.83
533	50.78	1.62	45.49	1.83
534	49.98	1.62	45.56	1.83
535	50.09	1.62	45.56	1.83
536	49.88	1.62	45.56	1.83
537	49.88	1.62	45.49	1.83
538	50.13	1.62	45.49	1.83
539	48.05	1.62	45.49	1.83
540	50.24	1.62	45.42	1.83
541	50.34	1.62	45.35	1.83
542	50.11	1.62	45.35	1.83
543	50.64	1.62	45.35	1.83
544	49.42	1.62	45.28	1.83
545	48.81	1.62	45.28	1.83
546	47.67	1.62	45.21	1.83
547	47.68	1.62	45.14	1.83
548	47.19	1.62	44.93	1.83
549	47.44	1.62	44.86	1.83
550	50.05	1.86	44.79	1.54
551	48.19	1.86	44.72	1.54
552	48.46	1.86	44.58	1.54
553	48.37	1.86	44.58	1.54
554	48.01	1.86	44.58	1.54
555	47.78	1.86	44.58	1.54
556	48.13	1.86	44.51	1.54
557	47.4	1.86	44.51	1.54
558	48.01	1.86	44.51	1.54
559	47.55	1.86	44.44	1.54
560	48.28	1.86	44.44	1.54
561	47.29	1.86	44.37	1.54
562	47.76	1.86	44.23	1.54
563	47.54	1.86	44.09	1.54
564	48.34	1.86	44.09	1.54
565	48.21	1.86	43.95	1.54
566	48.52	1.86	43.95	1.54
567	47.51	1.86	43.95	1.54
568	46.57	1.86	43.81	1.54
569	48.5	1.86	43.75	1.54
570	48.61	1.86	43.61	1.54
571	46.19	1.86	43.61	1.54
572	46.08	1.86	43.61	1.54
573	46.43	1.86	43.67	1.54
574	46.32	1.86	43.6	1.54
575	46.19	3.86	43.54	1.25
576	46.67	3.86	43.53	1.25
577	46.67	3.86	43.46	1.25
578	46.67	3.86	43.32	1.25
579	46.67	3.86	43.32	1.25
580	46.45	3.86	43.24	1.25
581	46.66	3.86	43.12	1.25
582	47.19	3.86	43.04	1.25
583	47.36	3.86	42.97	1.25
584	46.55	3.86	42.98	1.25
585	47.02	3.86	42.9	1.25
586	46.44	3.86	42.83	1.25
587	46.97	3.86	42.84	1.25
588	46.07	3.86	42.7	1.25
589	46.07	3.86	42.69	1.25
590	46.07	3.86	42.69	1.25
591	46.07	3.86	42.64	1.25
592	47.07	3.86	42.55	1.25
593	46.95	3.86	42.55	1.25
594	46.41	3.86	42.55	1.25
595	45.84	3.86	42.47	1.25
596	45.71	3.86	42.41	1.25
597	47.12	3.86	42.28	1.25
598	46.43	3.86	42.21	1.25
599	45.83	3.86	42.21	1.25
600	46.41	-0.22	42.21	1.33
601	46.51	-0.22	41.86	1.33
602	45.82	-0.22	41.79	1.33
603	46.18	-0.22	41.78	1.33
604	44.88	-0.22	41.7	1.33
605	45.7	-0.22	41.71	1.33
606	45.6	-0.22	41.71	1.33
607	45.7	-0.22	41.71	1.33
608	45.71	-0.22	41.63	1.33
609	45.59	-0.22	41.49	1.33
610	46.64	-0.22	41.42	1.33
611	46.05	-0.22	41.44	1.33
612	45.23	-0.22	41.34	1.33
613	45	-0.22	41.36	1.33
614	45.47	-0.22	41.36	1.33
615	44.41	-0.22	41.35	1.33
616	45.93	-0.22	41.31	1.33
617	45	-0.22	41.23	1.33
618	45.83	-0.22	41.3	1.33
619	46.64	-0.22	41.29	1.33
620	45.12	-0.22	41.22	1.33
621	45.23	-0.22	41.08	1.33
622	45	-0.22	41.16	1.33
623	45.35	-0.22	41.09	1.33
624	45.58	-0.22	41.14	1.33
625	45.12	1.29	41.06	1.15
626	45.46	1.29	41.15	1.15
627	45.69	1.29	41.1	1.15
628	45.12	1.29	41.03	1.15
629	45.58	1.29	40.83	1.15
630	45.69	1.29	40.78	1.15
631	45.12	1.29	40.54	1.15
632	45.81	1.29	40.46	1.15
633	45.7	1.29	40.38	1.15
634	45.35	1.29	40.32	1.15
635	45.69	1.29	40.25	1.15
636	45	1.29	40.17	1.15
637	45.12	1.29	40.11	1.15
638	45	1.29	40.1	1.15
639	44.77	1.29	40.03	1.15
640	45	1.29	40.01	1.15
641	44.77	1.29	39.81	1.15
642	44.66	1.29	39.81	1.15
643	44.42	1.29	39.81	1.15
644	44.54	1.29	39.81	1.15
645	44.54	1.29	39.68	1.15
646	44.08	1.29	39.54	1.15
647	44.08	1.29	39.51	1.15
648	44.08	1.29	39.58	1.15
649	43.84	1.29	39.51	1.15
650	44.08	1.04	39.54	1.52
651	43.39	1.04	39.41	1.52
652	44.19	1.04	39.5	1.52
653	43.95	1.04	39.4	1.52
654	43.61	1.04	39.39	1.52
655	43.49	1.04	39.23	1.52
656	43.63	1.04	39.25	1.52
657	44.2	1.04	39.11	1.52
658	43.85	1.04	39.05	1.52
659	43.74	1.04	38.89	1.52
660	43.5	1.04	38.83	1.52
661	43.49	1.04	38.77	1.52
662	42.92	1.04	38.69	1.52
663	43.28	1.04	38.61	1.52
664	43.41	1.04	38.64	1.52
665	43.52	1.04	38.49	1.52
666	43.03	1.04	38.49	1.52
667	43.28	1.04	38.54	1.52
668	43.03	1.04	38.43	1.52
669	43.15	1.04	38.27	1.52
670	43.28	1.04	38.27	1.52
671	43.17	1.04	38.23	1.52
672	42.59	1.04	38.07	1.52
673	42.94	1.04	38.07	1.52
674	42.6	1.04	38.04	1.52
675	42.94	1.14	38.08	1.46
676	42.83	1.14	37.9	1.46
677	42.22	1.14	37.92	1.46
678	42.94	1.14	37.88	1.46
679	42.25	1.14	37.78	1.46
680	42.26	1.14	37.86	1.46
681	42.59	1.14	37.8	1.46
682	42.61	1.14	37.78	1.46
683	42.72	1.14	37.8	1.46
684	42.13	1.14	37.66	1.46
685	42.49	1.14	37.7	1.46
686	41.93	1.14	37.58	1.46
687	41.82	1.14	37.74	1.46
688	42.11	1.14	37.36	1.46
689	42.1	1.14	37.38	1.46
690	42.48	1.14	37.36	1.46
691	41.59	1.14	37.23	1.46
692	41.59	1.14	37.17	1.46
693	41.58	1.14	37.05	1.46
694	42.13	1.14	37.01	1.46
695	41.57	1.14	36.91	1.46
696	41.82	1.14	36.95	1.46
697	41.82	1.14	37.01	1.46
698	41.7	1.14	36.95	1.46
699	41.47	1.14	36.87	1.46
700	41.37	1.57	36.87	1.21
701	41.47	1.57	36.85	1.21
702	41.37	1.57	36.73	1.21
703	41.34	1.57	36.73	1.21
704	41.35	1.57	36.63	1.21
705	41.25	1.57	36.57	1.21
706	41.34	1.57	36.51	1.21
707	41.11	1.57	36.51	1.21
708	40.44	1.57	36.35	1.21
709	40.69	1.57	36.32	1.21
710	40.69	1.57	36.3	1.21
711	40.79	1.57	36.18	1.21
712	40.91	1.57	36.16	1.21
713	40.69	1.57	36.1	1.21
714	40.46	1.57	36.08	1.21
715	40.13	1.57	35.98	1.21
716	40.25	1.57	35.94	1.21
717	40.36	1.57	35.79	1.21
718	40.18	1.57	35.74	1.21
719	40.32	1.57	35.66	1.21
720	40.24	1.57	35.66	1.21
721	40.24	1.57	35.64	1.21
722	40.24	1.57	35.5	1.21
723	40.36	1.57	35.5	1.21
724	40.13	1.57	35.42	1.21
725	40.03	1.34	35.37	1.5
726	40.03	1.34	35.19	1.5
727	39.68	1.34	34.89	1.5
728	39.91	1.34	34.89	1.5
729	39.68	1.34	34.92	1.5
730	40.13	1.34	34.78	1.5
731	39.68	1.34	34.83	1.5
732	39.27	1.34	34.81	1.5
733	39.95	1.34	34.81	1.5
734	39.5	1.34	34.71	1.5
735	39.5	1.34	34.68	1.5
736	39.91	1.34	34.6	1.5
737	39.91	1.34	34.51	1.5
738	39.66	1.34	34.51	1.5
739	39.19	1.34	34.46	1.5
740	39.09	1.34	34.4	1.5
741	39.21	1.34	34.4	1.5
742	39.09	1.34	34.43	1.5
743	39.11	1.34	34.24	1.5
744	38.18	1.34	34.29	1.5
745	38.09	1.34	34.05	1.5
746	38.09	1.34	33.94	1.5
747	38.09	1.34	33.91	1.5
748	38.18	1.34	33.8	1.5
749	38.18	1.34	33.72	1.5
750	38.21	1.82	33.66	1.71
751	38.21	1.82	33.58	1.71
752	38.21	1.82	33.42	1.71
753	37.76	1.82	33.39	1.71
754	37.29	1.82	33.39	1.71
755	37.35	1.82	33.31	1.71
756	36.77	1.82	33.17	1.71
757	37.29	1.82	33.17	1.71
758	37.29	1.82	33.06	1.71
759	37.29	1.82	32.95	1.71
760	37.51	1.82	32.9	1.71
761	36.81	1.82	32.81	1.71
762	36.71	1.82	32.76	1.71
763	36.32	1.82	32.7	1.71
764	36.45	1.82	32.62	1.71
765	36.68	1.82	32.52	1.71
766	36.68	1.82	32.54	1.71
767	36.68	1.82	32.46	1.71
768	36.32	1.82	32.34	1.71
769	35.46	1.82	32.24	1.71
770	35.91	1.82	32.24	1.71
771	35.91	1.82	32.15	1.71
772	35.87	1.82	32.07	1.71
773	36.64	1.82	32.02	1.71
774	35.43	1.82	31.85	1.71
775	35.43	2.78	31.76	1.9
776	35.74	2.78	31.72	1.9
777	35.43	2.78	31.71	1.9
778	35.46	2.78	31.58	1.9
779	35.11	2.78	31.44	1.9
780	34.89	2.78	31.41	1.9
781	34.26	2.78	31.39	1.9
782	34.88	2.78	31.3	1.9
783	34.66	2.78	31.11	1.9
784	34.17	2.78	31.15	1.9
785	34.18	2.78	31.03	1.9
786	34.3	2.78	30.96	1.9
787	34.17	2.78	30.64	1.9
788	34.04	2.78	30.51	1.9
789	33.73	2.78	30.51	1.9
790	33.47	2.78	30.41	1.9
791	33.6	2.78	30.32	1.9
792	33.6	2.78	30.33	1.9
793	33.73	2.78	30.36	1.9
794	33.73	2.78	30.3	1.9
795	33.47	2.78	30.22	1.9
796	33.11	2.78	30.15	1.9
797	33.06	2.78	30.04	1.9
798	32.98	2.78	29.95	1.9
799	33.25	2.78	29.99	1.9
800	33.25	2.18	29.95	1.81
801	33.78	2.18	29.85	1.81
802	33.55	2.18	29.91	1.81
803	33.55	2.18	29.88	1.81
804	32.93	2.18	29.83	1.81
805	32.88	2.18	29.82	1.81
806	33.15	2.18	29.67	1.81
807	32.79	2.18	29.73	1.81
808	33.06	2.18	29.67	1.81
809	32.4	2.18	29.62	1.81
810	32.45	2.18	29.54	1.81
811	32.45	2.18	29.45	1.81
812	32.57	2.18	29.41	1.81
813	32.31	2.18	29.4	1.81
814	32.45	2.18	28.92	1.81
815	32.31	2.18	28.92	1.81
816	32.3	2.18	28.83	1.81
817	32.04	2.18	28.68	1.81
818	31.99	2.18	28.75	1.81
819	32.04	2.18	28.61	1.81
820	31.95	2.18	28.51	1.81
821	30.96	2.18	28.42	1.81
822	31.21	2.18	28.44	1.81
823	31.68	2.18	28.33	1.81
824	31.54	2.18	28.35	1.81
825	31.68	1.57	28.35	1.6
826	31.63	1.57	28.21	1.6
827	32.42	1.57	28.15	1.6
828	31.71	1.57	28.17	1.6
829	31.66	1.57	28.13	1.6
830	31.75	1.57	28.08	1.6
831	31.33	1.57	27.95	1.6
832	31.19	1.57	27.85	1.6
833	31.19	1.57	27.76	1.6
834	31.19	1.57	27.68	1.6
835	31.02	1.57	27.58	1.6
836	30.94	1.57	27.5	1.6
837	31.5	1.57	27.4	1.6
838	31.16	1.57	27.37	1.6
839	30.55	1.57	27.27	1.6
840	30.82	1.57	27.1	1.6
841	29.97	1.57	27.01	1.6
842	31.13	1.57	27.01	1.6
843	29.97	1.57	26.79	1.6
844	30.01	1.57	26.88	1.6
845	29.77	1.57	26.7	1.6
846	29.45	1.57	26.65	1.6
847	29.31	1.57	26.52	1.6
848	29.66	1.57	26.57	1.6
849	29.52	1.57	26.61	1.6
850	30.54	1.14	26.52	1.83
851	30.46	1.14	26.43	1.83
852	29.62	1.14	26.43	1.83
853	29.34	1.14	26.34	1.83
854	29.12	1.14	26.34	1.83
855	29.21	1.14	26.12	1.83
856	29.21	1.14	26.03	1.83
857	28.99	1.14	25.98	1.83
858	28.83	1.14	25.85	1.83
859	28.83	1.14	25.77	1.83
860	28.91	1.14	25.77	1.83
861	28.62	1.14	25.77	1.83
862	28.47	1.14	25.72	1.83
863	28.47	1.14	25.5	1.83
864	28.39	1.14	25.54	1.83
865	28.45	1.14	25.53	1.83
866	28.55	1.14	25.45	1.83
867	28.75	1.14	25.36	1.83
868	28.77	1.14	25.27	1.83
869	28.77	1.14	25.18	1.83
870	28.33	1.14	25.27	1.83
871	28.19	1.14	24.87	1.83
872	28.04	1.14	24.87	1.83
873	27.96	1.14	24.87	1.83
874	28.03	1.14	24.82	1.83
875	28.18	2.36	24.79	1.73
876	28.33	2.36	24.7	1.73
877	27.96	2.36	24.7	1.73
878	27.81	2.36	24.69	1.73
879	27.81	2.36	24.61	1.73
880	28.11	2.36	24.52	1.73
881	28.05	2.36	24.52	1.73
882	27.89	2.36	24.35	1.73
883	27.59	2.36	24.39	1.73
884	27.59	2.36	24.3	1.73
885	27.59	2.36	24.17	1.73
886	27.59	2.36	24.18	1.73
887	27.74	2.36	24.15	1.73
888	27.6	2.36	24.11	1.73
889	27.38	2.36	24.16	1.73
890	27.08	2.36	24.11	1.73
891	26.93	2.36	23.76	1.73
892	27.08	2.36	23.72	1.73
893	27.15	2.36	23.62	1.73
894	26.42	2.36	23.51	1.73
895	26.79	2.36	23.49	1.73
896	26.71	2.36	23.4	1.73
897	26.79	2.36	23.3	1.73
898	26.79	2.36	23.28	1.73
899	26.49	2.36	23.26	1.73
900	26.57	1.61	23.21	1.58
901	26.27	1.61	23.17	1.58
902	26.42	1.61	23.22	1.58
903	26.27	1.61	23.15	1.58
904	26.49	1.61	23.06	1.58
905	25.75	1.61	22.99	1.58
906	25.9	1.61	22.93	1.58
907	25.98	1.61	22.94	1.58
908	26.34	1.61	22.84	1.58
909	26.05	1.61	22.84	1.58
910	26.2	1.61	22.73	1.58
911	25.9	1.61	22.71	1.58
912	26.05	1.61	22.56	1.58
913	25.68	1.61	22.52	1.58
914	25.31	1.61	22.47	1.58
915	25.31	1.61	22.45	1.58
916	25.31	1.61	22.39	1.58
917	25.31	1.61	22.24	1.58
918	25.31	1.61	22.28	1.58
919	24.97	1.61	22.24	1.58
920	26.13	1.61	22.02	1.58
921	25.39	1.61	22.02	1.58
922	25.4	1.61	22.06	1.58
923	25.47	1.61	22.06	1.58
924	25.11	1.61	21.93	1.58
925	25.18	1.39	21.99	1.22
926	25.18	1.39	21.88	1.22
927	25.18	1.39	21.8	1.22
928	25.18	1.39	21.71	1.22
929	25.18	1.39	21.64	1.22
930	25.18	1.39	21.6	1.22
931	24.97	1.39	21.58	1.22
932	24.61	1.39	21.56	1.22
933	25.03	1.39	21.32	1.22
934	24.51	1.39	21.27	1.22
935	24.38	1.39	21.23	1.22
936	24.73	1.39	21.12	1.22
937	24.58	1.39	21.08	1.22
938	24.88	1.39	21.04	1.22
939	24.16	1.39	21.01	1.22
940	23.8	1.39	20.92	1.22
941	23.95	1.39	20.92	1.22
942	23.86	1.39	20.85	1.22
943	24.16	1.39	20.79	1.22
944	24.16	1.39	20.84	1.22
945	23.86	1.39	20.71	1.22
946	24.36	1.39	20.71	1.22
947	24.21	1.39	20.6	1.22
948	24.15	1.39	20.54	1.22
949	24.08	1.39	20.49	1.22
950	23.86	1.32	20.5	1.49
951	23.93	1.32	20.46	1.49
952	23.71	1.32	20.35	1.49
953	23.35	1.32	20.22	1.49
954	23.28	1.32	20.22	1.49
955	23.11	1.32	20.2	1.49
956	23.2	1.32	20.17	1.49
957	23.2	1.32	19.99	1.49
958	23.5	1.32	19.95	1.49
959	22.83	1.32	19.86	1.49
960	22.83	1.32	19.82	1.49
961	23.26	1.32	19.86	1.49
962	22.83	1.32	19.72	1.49
963	22.83	1.32	19.63	1.49
964	22.68	1.32	19.54	1.49
965	22.68	1.32	19.5	1.49
966	22.38	1.32	19.41	1.49
967	22.71	1.32	19.35	1.49
968	22.68	1.32	19.19	1.49
969	22.32	1.32	19.22	1.49
970	22.53	1.32	19.16	1.49
971	22.32	1.32	19.16	1.49
972	22.38	1.32	19.06	1.49
973	22.77	1.32	18.91	1.49
974	21.95	1.32	18.88	1.49
975	21.95	1.91	18.85	1.65
976	22.17	1.91	18.78	1.65
977	21.95	1.91	18.81	1.65
978	21.95	1.91	18.75	1.65
979	21.8	1.91	18.69	1.65
980	21.8	1.91	18.59	1.65
981	21.74	1.91	18.53	1.65
982	21.8	1.91	18.53	1.65
983	21.59	1.91	18.31	1.65
984	21.23	1.91	18.15	1.65
985	21.23	1.91	18.05	1.65
986	21.28	1.91	18.12	1.65
987	21.23	1.91	18.09	1.65
988	21.23	1.91	17.9	1.65
989	20.86	1.91	18.03	1.65
990	20.86	1.91	17.99	1.65
991	20.44	1.91	17.93	1.65
992	20.86	1.91	17.87	1.65
993	20.86	1.91	17.86	1.65
994	20.71	1.91	17.77	1.65
995	20.59	1.91	17.74	1.65
996	20.5	1.91	17.65	1.65
997	20.5	1.91	17.59	1.65
998	20.5	1.91	17.55	1.65
999	20.19	1.91	17.55	1.65
1000	20.31	1.64	17.33	1.52
1001	20.31	1.64	17.26	1.52
1002	20.25	1.64	17.17	1.52
1003	20.4	1.64	17.36	1.52
1004	20.4	1.64	17.01	1.52
1005	20.4	1.64	17.01	1.52
1006	20.4	1.64	17.01	1.52
1007	20.25	1.64	16.89	1.52
1008	20.25	1.64	16.82	1.52
1009	19.83	1.64	16.94	1.52
1010	19.73	1.64	16.82	1.52
1011	19.62	1.64	16.73	1.52
1012	19.73	1.64	16.73	1.52
1013	19.73	1.64	16.6	1.52
1014	19.73	1.64	16.54	1.52
1015	20.02	1.64	16.56	1.52
1016	19.72	1.64	16.51	1.52
1017	19.48	1.64	16.47	1.52
1018	19.47	1.64	16.38	1.52
1019	19.41	1.64	16.32	1.52
1020	19.41	1.64	16.29	1.52
1021	19.05	1.64	16.22	1.52
1022	19.26	1.64	16.19	1.52
1023	19.41	1.64	16.12	1.52
1024	18.38	1.64	16.04	1.52
1025	18.12	2.19	15.97	1.36
1026	18.23	2.19	15.95	1.36
1027	18.12	2.19	15.96	1.36
1028	18.07	2.19	15.84	1.36
1029	18.28	2.19	15.84	1.36
1030	18.23	2.19	15.74	1.36
1031	18.18	2.19	15.64	1.36
1032	18.02	2.19	15.64	1.36
1033	17.77	2.19	15.51	1.36
1034	17.62	2.19	15.59	1.36
1035	17.62	2.19	15.44	1.36
1036	17.92	2.19	15.37	1.36
1037	17.62	2.19	15.37	1.36
1038	17.71	2.19	15.32	1.36
1039	17.66	2.19	15.27	1.36
1040	17.76	2.19	15.37	1.36
1041	17.71	2.19	15.34	1.36
1042	17.76	2.19	15.34	1.36
1043	17.61	2.19	15.27	1.36
1044	17.61	2.19	15.34	1.36
1045	17.81	2.19	15.18	1.36
1046	17.81	2.19	15.08	1.36
1047	17.66	2.19	14.96	1.36
1048	16.98	2.19	14.93	1.36
1049	17.45	2.19	14.89	1.36
1050	17.3	0.82	14.83	1.14
1051	16.75	0.82	14.88	1.14
1052	17.1	0.82	14.81	1.14
1053	17.1	0.82	14.71	1.14
1054	16.75	0.82	14.69	1.14
1055	16.75	0.82	14.89	1.14
1056	16.48	0.82	14.55	1.14
1057	16.79	0.82	14.62	1.14
1058	16.79	0.82	14.52	1.14
1059	16.64	0.82	14.5	1.14
1060	16.48	0.82	14.45	1.14
1061	16.17	0.82	14.3	1.14
1062	16.06	0.82	14.18	1.14
1063	16.73	0.82	14.13	1.14
1064	16.64	0.82	14.11	1.14
1065	16.06	0.82	14.01	1.14
1066	16.33	0.82	14.06	1.14
1067	16.01	0.82	13.96	1.14
1068	16.08	0.82	13.92	1.14
1069	16.19	0.82	13.84	1.14
1070	16.19	0.82	13.77	1.14
1071	15.88	0.82	13.82	1.14
1072	15.68	0.82	13.75	1.14
1073	15.57	0.82	13.75	1.14
1074	15.72	0.82	13.73	1.14
1075	15.7	1.6	13.7	1.13
1076	15.9	1.6	13.63	1.13
1077	15.86	1.6	13.58	1.13
1078	15.72	1.6	13.51	1.13
1079	15.86	1.6	13.43	1.13
1080	15.61	1.6	13.43	1.13
1081	15.38	1.6	13.26	1.13
1082	15.38	1.6	13.29	1.13
1083	15.43	1.6	13.24	1.13
1084	15.54	1.6	12.94	1.13
1085	15.59	1.6	13.04	1.13
1086	15.26	1.6	13.02	1.13
1087	14.98	1.6	12.92	1.13
1088	14.98	1.6	12.82	1.13
1089	15.14	1.6	12.8	1.13
1090	15.18	1.6	12.8	1.13
1091	15.18	1.6	12.73	1.13
1092	14.78	1.6	12.76	1.13
1093	14.94	1.6	12.76	1.13
1094	14.63	1.6	12.76	1.13
1095	14.78	1.6	12.78	1.13
1096	14.78	1.6	12.68	1.13
1097	14.47	1.6	12.7	1.13
1098	14.47	1.6	12.75	1.13
1099	14.78	1.6	12.72	1.13
1100	14.78	0.92	12.6	1.1
1101	14.78	0.92	12.6	1.1
1102	14.78	0.92	12.65	1.1
1103	14.84	0.92	12.66	1.1
1104	14.63	0.92	12.43	1.1
1105	14.63	0.92	12.31	1.1
1106	14.47	0.92	12.29	1.1
1107	14.47	0.92	12.29	1.1
1108	14.08	0.92	12.23	1.1
1109	13.92	0.92	12.32	1.1
1110	13.92	0.92	12.3	1.1
1111	14.12	0.92	12.35	1.1
1112	14.12	0.92	12.3	1.1
1113	14.12	0.92	12.27	1.1
1114	14.43	0.92	12.25	1.1
1115	14.43	0.92	12.3	1.1
1116	14.15	0.92	12.23	1.1
1117	14.19	0.92	12.12	1.1
1118	14	0.92	12.09	1.1
1119	13.36	0.92	11.98	1.1
1120	13.48	0.92	11.98	1.1
1121	13.48	0.92	11.98	1.1
1122	13.48	0.92	11.93	1.1
1123	13.72	0.92	11.66	1.1
1124	14.19	0.92	11.66	1.1
1125	14.19	0.59	11.64	0.96
1126	13.72	0.59	11.6	0.96
1127	13.41	0.59	11.49	0.96
1128	13.8	0.59	11.49	0.96
1129	14.23	0.59	11.45	0.96
1130	13.6	0.59	11.45	0.96
1131	13.45	0.59	11.33	0.96
1132	13.29	0.59	11.21	0.96
1133	13.29	0.59	11.06	0.96
1134	13.29	0.59	11.11	0.96
1135	13.25	0.59	11.06	0.96
1136	13.25	0.59	10.96	0.96
1137	13.25	0.59	10.98	0.96
1138	13.45	0.59	10.9	0.96
1139	13.45	0.59	10.84	0.96
1140	13.01	0.59	10.83	0.96
1141	12.97	0.59	10.76	0.96
1142	12.97	0.59	10.76	0.96
1143	12.97	0.59	10.66	0.96
1144	12.65	0.59	10.7	0.96
1145	12.65	0.59	10.66	0.96
1146	12.65	0.59	10.56	0.96
1147	12.81	0.59	10.47	0.96
1148	12.65	0.59	10.47	0.96
1149	12.65	0.59	10.27	0.96
1150	12.65	1.54	10.15	1.49
1151	12.33	1.54	10.07	1.49
1152	12.3	1.54	9.97	1.49
1153	11.28	1.54	9.97	1.49
1154	11.5	1.54	9.96	1.49
1155	12.14	1.54	9.86	1.49
1156	11.44	1.54	10.04	1.49
1157	11.44	1.54	9.94	1.49
1158	12.07	1.54	9.76	1.49
1159	11.34	1.54	9.66	1.49
1160	10.99	1.54	9.69	1.49
1161	10.86	1.54	9.58	1.49
1162	11.02	1.54	9.54	1.49
1163	11.02	1.54	9.5	1.49
1164	9.82	1.54	9.45	1.49
1165	11.05	1.54	9.26	1.49
1166	11.05	1.54	9.28	1.49
1167	10.51	1.54	9.26	1.49
1168	10.86	1.54	9.2	1.49
1169	10.7	1.54	9.25	1.49
1170	10.7	1.54	9.15	1.49
1171	9.02	1.54	9.13	1.49
1172	10.42	1.54	9.07	1.49
1173	10.64	1.54	9.26	1.49
1174	11.21	1.54	9.03	1.49
1175	11.18	1.47	9.07	1.08
1176	10.64	1.47	8.97	1.08
1177	10.64	1.47	8.95	1.08
1178	10.96	1.47	8.87	1.08
1179	10.64	1.47	8.84	1.08
1180	11.24	1.47	8.87	1.08
1181	10.82	1.47	8.77	1.08
1182	10.64	1.47	8.75	1.08
1183	10.96	1.47	8.78	1.08
1184	10.58	1.47	8.59	1.08
1185	10.58	1.47	8.57	1.08
1186	10.77	1.47	8.57	1.08
1187	10.32	1.47	8.5	1.08
1188	10.42	1.47	8.5	1.08
1189	10.42	1.47	8.5	1.08
1190	10.42	1.47	8.49	1.08
1191	10.45	1.47	8.37	1.08
1192	10.61	1.47	8.33	1.08
1193	10.03	1.47	8.36	1.08
1194	10	1.47	8.34	1.08
1195	9.87	1.47	8.24	1.08
1196	9.97	1.47	8.14	1.08
1197	9.87	1.47	7.97	1.08
1198	9.97	1.47	8.1	1.08
1199	9.97	1.47	8.06	1.08
1200	10.08	1.1	7.95	1.12
1201	9.92	1.1	7.86	1.12
1202	9.92	1.1	7.83	1.12
1203	9.92	1.1	7.75	1.12
1204	8.82	1.1	7.63	1.12
1205	8.82	1.1	7.66	1.12
1206	8.66	1.1	7.63	1.12
1207	10.08	1.1	7.56	1.12
1208	10.05	1.1	7.55	1.12
1209	10.1	1.1	7.63	1.12
1210	10.04	1.1	7.55	1.12
1211	10.04	1.1	7.55	1.12
1212	9.87	1.1	7.51	1.12
1213	10	1.1	7.45	1.12
1214	9.84	1.1	7.46	1.12
1215	10	1.1	7.45	1.12
1216	9.92	1.1	7.36	1.12
1217	9.65	1.1	7.28	1.12
1218	9.65	1.1	7.25	1.12
1219	9.7	1.1	7.25	1.12
1220	9.7	1.1	7.16	1.12
1221	9.49	1.1	7.06	1.12
1222	9.49	1.1	7.04	1.12
1223	9.35	1.1	6.95	1.12
1224	9.7	1.1	6.96	1.12
1225	10.05	0.03	6.91	1.04
1226	9.88	0.03	6.84	1.04
1227	9.43	0.03	6.84	1.04
1228	8.87	0.03	6.91	1.04
1229	9.29	0.03	6.91	1.04
1230	9.19	0.03	6.91	1.04
1231	9.49	0.03	7	1.04
1232	10.14	0.03	6.93	1.04
1233	10.11	0.03	6.86	1.04
1234	20.5	0.03	6.76	1.04
1235	9.84	0.03	6.75	1.04
1236	9.81	0.03	6.67	1.04
1237	8.72	0.03	6.66	1.04
1238	10.2	0.03	6.69	1.04
1239	8.43	0.03	6.66	1.04
1240	8.72	0.03	6.55	1.04
1241	8.72	0.03	6.45	1.04
1242	8.58	0.03	6.45	1.04
1243	9.44	0.03	6.44	1.04
1244	8.98	0.03	6.43	1.04
1245	9.33	0.03	6.35	1.04
1246	9.57	0.03	6.34	1.04
1247	9.91	0.03	6.45	1.04
1248	10.2	0.03	6.43	1.04
1249	10.2	0.03	6.42	1.04
1250	10.2	-0.15	6.43	0.48
1251	9.28	-0.15	6.43	0.48
1252	9.73	-0.15	6.44	0.48
1253	9.08	-0.15	6.44	0.48
1254	9.62	-0.15	6.43	0.48
1255	9.9	-0.15	6.44	0.48
1256	9.74	-0.15	6.44	0.48
1257	9.44	-0.15	6.43	0.48
1258	9.75	-0.15	6.43	0.48
1259	9.6	-0.15	6.44	0.48
1260	9.78	-0.15	6.45	0.48
1261	9.6	-0.15	6.43	0.48
1262	9.6	-0.15	6.43	0.48
1263	9.75	-0.15	6.45	0.48
1264	9.44	-0.15	6.45	0.48
1265	9.44	-0.15	6.43	0.48
1266	9.62	-0.15	6.38	0.48
1267	10.05	-0.15	6.53	0.48
1268	9.78	-0.15	6.55	0.48
1269	9.94	-0.15	6.65	0.48
1270	10.1	-0.15	6.55	0.48
1271	9.89	-0.15	6.56	0.48
1272	9.7	-0.15	6.52	0.48
1273	9.82	-0.15	6.54	0.48
1274	9.82	-0.15	6.53	0.48
1275	9.6	0.6	6.64	-0.21
1276	9.84	0.6	6.54	-0.21
1277	10	0.6	6.53	-0.21
1278	10	0.6	6.54	-0.21
1279	9.28	0.6	6.54	-0.21
1280	9.54	0.6	6.54	-0.21
1281	9.54	0.6	6.54	-0.21
1282	9.87	0.6	6.53	-0.21
1283	9.6	0.6	6.53	-0.21
1284	9.6	0.6	6.6	-0.21
1285	9.6	0.6	6.51	-0.21
1286	9.6	0.6	6.6	-0.21
1287	9.49	0.6	6.59	-0.21
1288	9.7	0.6	6.6	-0.21
1289	9.78	0.6	6.62	-0.21
1290	9.59	0.6	6.63	-0.21
1291	9.52	0.6	6.64	-0.21
1292	9.73	0.6	6.6	-0.21
1293	9.62	0.6	6.64	-0.21
1294	9.65	0.6	6.55	-0.21
1295	9.93	0.6	6.65	-0.21
1296	9.6	0.6	6.64	-0.21
1297	9.67	0.6	6.64	-0.21
1298	9.51	0.6	6.63	-0.21
1299	10.3	0.6	6.66	-0.21
1300	9.7	-0.1	6.67	-0.03
1301	9.54	-0.1	6.64	-0.03
1302	9.81	-0.1	6.64	-0.03
1303	9.76	-0.1	6.65	-0.03
1304	9.54	-0.1	6.65	-0.03
1305	9.54	-0.1	6.65	-0.03
1306	9.6	-0.1	6.64	-0.03
1307	9.73	-0.1	6.63	-0.03
1308	9.7	-0.1	6.72	-0.03
1309	9.84	-0.1	6.75	-0.03
1310	9.62	-0.1	6.65	-0.03
1311	9.62	-0.1	6.75	-0.03
1312	10.05	-0.1	6.84	-0.03
1313	10.5	-0.1	6.84	-0.03
1314	10.39	-0.1	6.84	-0.03
1315	9.95	-0.1	6.84	-0.03
1316	10.23	-0.1	6.93	-0.03
1317	10.29	-0.1	6.95	-0.03
1318	10.41	-0.1	7.04	-0.03
1319	10.23	-0.1	7.05	-0.03
1320	9.91	-0.1	7.06	-0.03
1321	10.26	-0.1	7.06	-0.03
1322	9.91	-0.1	7.16	-0.03
1323	9.91	-0.1	7.25	-0.03
1324	9.7	-0.1	7.35	-0.03
1325	9.59	0.11	7.35	-0.68
1326	10.14	0.11	7.35	-0.68
1327	10.2	0.11	7.35	-0.68
1328	10.52	0.11	7.46	-0.68
1329	10.23	0.11	7.46	-0.68
1330	10.58	0.11	7.46	-0.68
1331	10.21	0.11	7.56	-0.68
1332	9.46	0.11	7.66	-0.68
1333	9.46	0.11	7.65	-0.68
1334	9.29	0.11	7.66	-0.68
1335	10.33	0.11	7.66	-0.68
1336	10.18	0.11	7.75	-0.68
1337	10.18	0.11	7.77	-0.68
1338	10.18	0.11	7.77	-0.68
1339	10.36	0.11	7.86	-0.68
1340	10.33	0.11	7.86	-0.68
1341	10.18	0.11	7.85	-0.68
1342	10.12	0.11	7.86	-0.68
1343	10.3	0.11	7.95	-0.68
1344	10.39	0.11	8.06	-0.68
1345	10.71	0.11	8.05	-0.68
1346	10.45	0.11	8.05	-0.68
1347	10.19	0.11	8.14	-0.68
1348	10.15	0.11	8.13	-0.68
1349	10.23	0.11	8.13	-0.68
1350	10.23	-0.64	8.27	-0.92
1351	10.51	-0.64	8.33	-0.92
1352	10.93	-0.64	8.31	-0.92
1353	10.45	-0.64	8.43	-0.92
1354	10.63	-0.64	8.37	-0.92
1355	10.63	-0.64	8.46	-0.92
1356	11.28	-0.64	8.47	-0.92
1357	10.98	-0.64	8.52	-0.92
1358	10.47	-0.64	8.56	-0.92
1359	10.67	-0.64	8.65	-0.92
1360	11.03	-0.64	8.78	-0.92
1361	10.86	-0.64	8.84	-0.92
1362	11.09	-0.64	8.84	-0.92
1363	11.21	-0.64	8.98	-0.92
1364	11.08	-0.64	9	-0.92
1365	11.12	-0.64	9	-0.92
1366	10.77	-0.64	9.03	-0.92
1367	10.38	-0.64	9.07	-0.92
1368	10.8	-0.64	9.17	-0.92
1369	10.83	-0.64	9.18	-0.92
1370	10.83	-0.64	9.18	-0.92
1371	10.36	-0.64	9.26	-0.92
1372	10.7	-0.64	9.4	-0.92
1373	11.21	-0.64	9.45	-0.92
1374	10.81	-0.64	9.53	-0.92
1375	11.21	-0.98	9.61	-1.34
1376	11.21	-0.98	9.79	-1.34
1377	11.53	-0.98	9.84	-1.34
1378	11.56	-0.98	9.9	-1.34
1379	11.53	-0.98	10.02	-1.34
1380	12.07	-0.98	9.99	-1.34
1381	11.66	-0.98	10.12	-1.34
1382	11.63	-0.98	10.09	-1.34
1383	11.63	-0.98	10.15	-1.34
1384	11.94	-0.98	10.25	-1.34
1385	11.78	-0.98	10.25	-1.34
1386	11.25	-0.98	10.29	-1.34
1387	11.82	-0.98	10.33	-1.34
1388	11.85	-0.98	10.31	-1.34
1389	11.85	-0.98	10.37	-1.34
1390	11.85	-0.98	10.45	-1.34
1391	11.69	-0.98	10.45	-1.34
1392	12.4	-0.98	10.56	-1.34
1393	11.76	-0.98	10.66	-1.34
1394	10.09	-0.98	10.66	-1.34
1395	11.69	-0.98	10.72	-1.34
1396	12.33	-0.98	10.84	-1.34
1397	12.33	-0.98	10.76	-1.34
1398	11.82	-0.98	10.84	-1.34
1399	12.25	-0.98	10.84	-1.34
1400	12.58	-1.37	10.94	-1.33
1401	12.11	-1.37	10.98	-1.33
1402	12.51	-1.37	10.94	-1.33
1403	13.07	-1.37	10.96	-1.33
1404	12.29	-1.37	11.1	-1.33
1405	13.13	-1.37	11.23	-1.33
1406	12.58	-1.37	11.25	-1.33
1407	12.42	-1.37	11.27	-1.33
1408	12.93	-1.37	11.35	-1.33
1409	12.85	-1.37	11.39	-1.33
1410	12.78	-1.37	11.39	-1.33
1411	13.13	-1.37	11.37	-1.33
1412	13.13	-1.37	11.47	-1.33
1413	13.6	-1.37	11.47	-1.33
1414	13.41	-1.37	11.45	-1.33
1415	13.32	-1.37	11.56	-1.33
1416	13.48	-1.37	11.6	-1.33
1417	13.48	-1.37	11.6	-1.33
1418	13.64	-1.37	11.66	-1.33
1419	13.48	-1.37	11.68	-1.33
1420	13.45	-1.37	11.66	-1.33
1421	13.6	-1.37	11.74	-1.33
1422	14.08	-1.37	11.78	-1.33
1423	14	-1.37	11.86	-1.33
1424	13.57	-1.37	11.84	-1.33
1425	13.72	-1.14	11.96	-1.02
1426	13.88	-1.14	11.98	-1.02
1427	13.88	-1.14	12.3	-1.02
1428	13.76	-1.14	12.39	-1.02
1429	13.84	-1.14	12.35	-1.02
1430	13.76	-1.14	12.39	-1.02
1431	14.31	-1.14	12.53	-1.02
1432	14.12	-1.14	12.6	-1.02
1433	14.12	-1.14	12.56	-1.02
1434	14.12	-1.14	12.6	-1.02
1435	14.63	-1.14	12.58	-1.02
1436	14.63	-1.14	12.68	-1.02
1437	14.31	-1.14	12.7	-1.02
1438	13.84	-1.14	12.75	-1.02
1439	14.71	-1.14	12.75	-1.02
1440	14.63	-1.14	12.9	-1.02
1441	14.78	-1.14	12.92	-1.02
1442	14.63	-1.14	12.9	-1.02
1443	14.63	-1.14	13.04	-1.02
1444	14.94	-1.14	13.14	-1.02
1445	14.63	-1.14	13.19	-1.02
1446	14.78	-1.14	13.21	-1.02
1447	15.26	-1.14	13.23	-1.02
1448	15.26	-1.14	13.19	-1.02
1449	15.26	-1.14	13.23	-1.02
1450	15.56	-1.84	13.31	-1.35
1451	15.4	-1.84	13.31	-1.35
1452	15.26	-1.84	13.39	-1.35
1453	15.17	-1.84	13.48	-1.35
1454	15.28	-1.84	13.55	-1.35
1455	15.4	-1.84	13.82	-1.35
1456	16.19	-1.84	14.11	-1.35
1457	16.1	-1.84	14.13	-1.35
1458	15.88	-1.84	14.23	-1.35
1459	16.23	-1.84	14.33	-1.35
1460	16.08	-1.84	14.37	-1.35
1461	16.03	-1.84	14.47	-1.35
1462	15.81	-1.84	14.23	-1.35
1463	15.64	-1.84	14.37	-1.35
1464	16.44	-1.84	14.52	-1.35
1465	16.25	-1.84	14.64	-1.35
1466	16.19	-1.84	14.71	-1.35
1467	16.03	-1.84	14.76	-1.35
1468	16.34	-1.84	14.83	-1.35
1469	16.33	-1.84	14.93	-1.35
1470	16.33	-1.84	15	-1.35
1471	16.48	-1.84	15.12	-1.35
1472	16.64	-1.84	15.12	-1.35
1473	16.64	-1.84	15.22	-1.35
1474	16.44	-1.84	15.22	-1.35
1475	16.59	-1.03	15.32	-2.01
1476	16.48	-1.03	15.41	-2.01
1477	16.48	-1.03	15.41	-2.01
1478	16.95	-1.03	15.6	-2.01
1479	16.84	-1.03	15.77	-2.01
1480	17.1	-1.03	15.9	-2.01
1481	17.31	-1.03	16.01	-2.01
1482	17.46	-1.03	16.16	-2.01
1483	17.41	-1.03	16.26	-2.01
1484	17.76	-1.03	16.36	-2.01
1485	17.46	-1.03	16.45	-2.01
1486	17.62	-1.03	16.48	-2.01
1487	18.08	-1.03	16.55	-2.01
1488	17.92	-1.03	16.73	-2.01
1489	17.87	-1.03	16.7	-2.01
1490	17.92	-1.03	16.82	-2.01
1491	18.07	-1.03	16.86	-2.01
1492	18.59	-1.03	16.96	-2.01
1493	18.85	-1.03	17.11	-2.01
1494	18.85	-1.03	17.15	-2.01
1495	19	-1.03	17.28	-2.01
1496	19.04	-1.03	17.34	-2.01
1497	19.21	-1.03	17.47	-2.01
1498	19.36	-1.03	17.59	-2.01
1499	19.82	-1.03	17.81	-2.01
1500	19.66	-3.07	17.87	-2.55
1501	20.29	-3.07	18.03	-2.55
1502	20.44	-3.07	18.09	-2.55
1503	20.44	-3.07	18.18	-2.55
1504	20.33	-3.07	18.31	-2.55
1505	20.33	-3.07	18.43	-2.55
1506	20.23	-3.07	18.47	-2.55
1507	20.86	-3.07	18.5	-2.55
1508	20.86	-3.07	18.66	-2.55
1509	20.54	-3.07	18.69	-2.55
1510	20.39	-3.07	18.72	-2.55
1511	20.75	-3.07	18.88	-2.55
1512	21.62	-3.07	18.88	-2.55
1513	21.62	-3.07	18.97	-2.55
1514	21.32	-3.07	19.06	-2.55
1515	21.32	-3.07	19.19	-2.55
1516	21.11	-3.07	19.29	-2.55
1517	21.05	-3.07	19.38	-2.55
1518	21.26	-3.07	19.41	-2.55
1519	21.83	-3.07	19.43	-2.55
1520	21.68	-3.07	19.41	-2.55
1521	22.43	-3.07	19.5	-2.55
1522	21.68	-3.07	19.63	-2.55
1523	21.98	-3.07	19.63	-2.55
1524	21.95	-3.07	19.82	-2.55
1525	22.49	-2.83	19.92	-2.05
1526	21.89	-2.83	19.94	-2.05
1527	22.34	-2.83	20.01	-2.05
1528	22.04	-2.83	20.14	-2.05
1529	22.41	-2.83	20.2	-2.05
1530	23.24	-2.83	20.1	-2.05
1531	22.71	-2.83	20.31	-2.05
1532	22.77	-2.83	20.54	-2.05
1533	22.38	-2.83	20.63	-2.05
1534	22.87	-2.83	20.64	-2.05
1535	22.53	-2.83	20.69	-2.05
1536	23.05	-2.83	20.64	-2.05
1537	22.81	-2.83	20.95	-2.05
1538	22.68	-2.83	20.89	-2.05
1539	23.26	-2.83	20.99	-2.05
1540	23.2	-2.83	20.95	-2.05
1541	23.71	-2.83	21.14	-2.05
1542	23.48	-2.83	21.34	-2.05
1543	23.26	-2.83	21.23	-2.05
1544	23.35	-2.83	21.37	-2.05
1545	23.78	-2.83	21.34	-2.05
1546	23.43	-2.83	21.4	-2.05
1547	23.52	-2.83	21.49	-2.05
1548	23.56	-2.83	21.6	-2.05
1549	23.8	-2.83	21.67	-2.05
1550	23.86	-1.37	21.8	-1.88
1551	24.38	-1.37	21.76	-1.88
1552	24.23	-1.37	21.86	-1.88
1553	24	-1.37	22	-1.88
1554	24.29	-1.37	22.02	-1.88
1555	24.31	-1.37	22.1	-1.88
1556	24.75	-1.37	22.22	-1.88
1557	24.31	-1.37	22.37	-1.88
1558	24.46	-1.37	22.35	-1.88
1559	24.61	-1.37	22.47	-1.88
1560	24.96	-1.37	22.54	-1.88
1561	24.81	-1.37	22.78	-1.88
1562	24.74	-1.37	22.82	-1.88
1563	25.17	-1.37	22.85	-1.88
1564	25.76	-1.37	22.93	-1.88
1565	25.4	-1.37	23.06	-1.88
1566	25.76	-1.37	23.15	-1.88
1567	25.54	-1.37	23.21	-1.88
1568	25.75	-1.37	23.2	-1.88
1569	25.18	-1.37	23.4	-1.88
1570	25.9	-1.37	23.42	-1.88
1571	25.9	-1.37	23.46	-1.88
1572	25.62	-1.37	23.85	-1.88
1573	26.13	-1.37	23.99	-1.88
1574	26.13	-1.37	23.94	-1.88
1575	26.2	-2.34	24.07	-2.27
1576	25.48	-2.34	24.07	-2.27
1577	26.05	-2.34	24.16	-2.27
1578	26.42	-2.34	24.25	-2.27
1579	26.57	-2.34	24.42	-2.27
1580	26.86	-2.34	24.43	-2.27
1581	26.79	-2.34	24.43	-2.27
1582	26.86	-2.34	24.39	-2.27
1583	26.86	-2.34	24.48	-2.27
1584	26.57	-2.34	24.43	-2.27
1585	26.86	-2.34	24.56	-2.27
1586	26.93	-2.34	24.74	-2.27
1587	27.01	-2.34	24.78	-2.27
1588	27.22	-2.34	25.14	-2.27
1589	27.74	-2.34	25.23	-2.27
1590	27.45	-2.34	25.32	-2.27
1591	27.88	-2.34	25.45	-2.27
1592	27.88	-2.34	25.45	-2.27
1593	27.89	-2.34	25.49	-2.27
1594	27.89	-2.34	25.54	-2.27
1595	27.81	-2.34	25.67	-2.27
1596	27.97	-2.34	25.76	-2.27
1597	28.11	-2.34	25.77	-2.27
1598	27.96	-2.34	25.94	-2.27
1599	27.96	-2.34	25.99	-2.27
1600	28.39	-2.19	26.03	-1.96
1601	28.55	-2.19	26.17	-1.96
1602	28.33	-2.19	26.3	-1.96
1603	28.62	-2.19	26.34	-1.96
1604	28.62	-2.19	26.48	-1.96
1605	28.4	-2.19	26.57	-1.96
1606	28.47	-2.19	26.7	-1.96
1607	28.55	-2.19	26.83	-1.96
1608	28.83	-2.19	26.88	-1.96
1609	29.2	-2.19	27.01	-1.96
1610	29.44	-2.19	27.05	-1.96
1611	29.2	-2.19	27.14	-1.96
1612	29.2	-2.19	27.28	-1.96
1613	29.28	-2.19	27.28	-1.96
1614	29.34	-2.19	27.28	-1.96
1615	29.36	-2.19	27.41	-1.96
1616	29.5	-2.19	27.5	-1.96
1617	29.5	-2.19	27.59	-1.96
1618	29.48	-2.19	27.68	-1.96
1619	29.48	-2.19	27.81	-1.96
1620	29.77	-2.19	27.86	-1.96
1621	29.99	-2.19	28.03	-1.96
1622	30.05	-2.19	28.08	-1.96
1623	30.05	-2.19	28.17	-1.96
1624	30.66	-2.19	28.39	-1.96
1625	30.66	-2.27	28.48	-2.45
1626	30.63	-2.27	28.48	-2.45
1627	30.88	-2.27	28.76	-2.45
1628	30.94	-2.27	28.81	-2.45
1629	31.16	-2.27	28.81	-2.45
1630	31.3	-2.27	29.19	-2.45
1631	31.35	-2.27	29.27	-2.45
1632	31.3	-2.27	29.29	-2.45
1633	31.3	-2.27	29.25	-2.45
1634	31.58	-2.27	29.28	-2.45
1635	31.58	-2.27	29.49	-2.45
1636	31.66	-2.27	29.47	-2.45
1637	31.66	-2.27	29.54	-2.45
1638	31.66	-2.27	29.62	-2.45
1639	32.32	-2.27	29.77	-2.45
1640	31.38	-2.27	29.82	-2.45
1641	32.07	-2.27	29.94	-2.45
1642	32.16	-2.27	30.04	-2.45
1643	32.3	-2.27	30.16	-2.45
1644	32.56	-2.27	30.1	-2.45
1645	32.66	-2.27	30.35	-2.45
1646	33.02	-2.27	30.62	-2.45
1647	32.88	-2.27	30.78	-2.45
1648	32.88	-2.27	30.86	-2.45
1649	32.74	-2.27	30.91	-2.45
1650	32.74	-2.08	31.1	-2.62
1651	33.42	-2.08	31.13	-2.62
1652	33.34	-2.08	31.24	-2.62
1653	33.2	-2.08	31.28	-2.62
1654	32.87	-2.08	31.18	-2.62
1655	33.11	-2.08	31.34	-2.62
1656	33.47	-2.08	31.47	-2.62
1657	33.92	-2.08	31.59	-2.62
1658	34.14	-2.08	31.73	-2.62
1659	34.14	-2.08	31.91	-2.62
1660	34.32	-2.08	32.07	-2.62
1661	34.5	-2.08	32.09	-2.62
1662	34.78	-2.08	32.29	-2.62
1663	34.63	-2.08	32.33	-2.62
1664	36.03	-2.08	32.42	-2.62
1665	36.47	-2.08	32.59	-2.62
1666	36.03	-2.08	32.68	-2.62
1667	35.12	-2.08	32.81	-2.62
1668	35.31	-2.08	32.92	-2.62
1669	35.58	-2.08	32.97	-2.62
1670	35.61	-2.08	33.03	-2.62
1671	35.87	-2.08	33.11	-2.62
1672	35.75	-2.08	33.25	-2.62
1673	35.5	-2.08	33.28	-2.62
1674	35.59	-2.08	33.25	-2.62
1675	35.84	-3.1	33.66	-2.56
1676	36.42	-3.1	33.75	-2.56
1677	36.06	-3.1	33.72	-2.56
1678	36.29	-3.1	33.86	-2.56
1679	36.87	-3.1	33.99	-2.56
1680	36.51	-3.1	34.05	-2.56
1681	36.64	-3.1	34.13	-2.56
1682	36.84	-3.1	34.19	-2.56
1683	37.1	-3.1	34.18	-2.56
1684	37.32	-3.1	34.27	-2.56
1685	37.55	-3.1	34.32	-2.56
1686	37.29	-3.1	34.19	-2.56
1687	36.64	-3.1	34.6	-2.56
1688	37.13	-3.1	34.71	-2.56
1689	38.18	-3.1	34.88	-2.56
1690	38.05	-3.1	34.87	-2.56
1691	38.76	-3.1	35.02	-2.56
1692	38.02	-3.1	35.18	-2.56
1693	38.05	-3.1	35.32	-2.56
1694	38.15	-3.1	35.41	-2.56
1695	38.19	-3.1	35.51	-2.56
1696	38.58	-3.1	35.55	-2.56
1697	38.3	-3.1	35.65	-2.56
1698	39.2	-3.1	35.78	-2.56
1699	38.99	-3.1	35.91	-2.56
1700	39.46	-3.62	36.03	-2.37
1701	39.72	-3.62	36.17	-2.37
1702	39.3	-3.62	36.25	-2.37
1703	39.07	-3.62	36.31	-2.37
1704	39.89	-3.62	36.49	-2.37
1705	39.66	-3.62	36.51	-2.37
1706	39.76	-3.62	36.57	-2.37
1707	39.91	-3.62	36.69	-2.37
1708	39.35	-3.62	36.77	-2.37
1709	39.81	-3.62	36.91	-2.37
1710	40.23	-3.62	37.01	-2.37
1711	40.6	-3.62	37.19	-2.37
1712	40.35	-3.62	37.25	-2.37
1713	40.37	-3.62	37.29	-2.37
1714	40.6	-3.62	37.39	-2.37
1715	40.6	-3.62	37.53	-2.37
1716	40.96	-3.62	37.59	-2.37
1717	40.96	-3.62	37.71	-2.37
1718	41.06	-3.62	37.79	-2.37
1719	41.42	-3.62	37.99	-2.37
1720	41.48	-3.62	38.13	-2.37
1721	41.25	-3.62	38.15	-2.37
1722	41.25	-3.62	38.3	-2.37
1723	41.97	-3.62	38.43	-2.37
1724	42.09	-3.62	38.58	-2.37
1725	42.07	-2.61	38.71	-2.68
1726	41.95	-2.61	38.72	-2.68
1727	42.3	-2.61	38.83	-2.68
1728	42.09	-2.61	38.97	-2.68
1729	42.18	-2.61	39.02	-2.68
1730	42.44	-2.61	39.13	-2.68
1731	42.44	-2.61	39.21	-2.68
1732	42.55	-2.61	39.33	-2.68
1733	42.55	-2.61	39.35	-2.68
1734	43.01	-2.61	39.56	-2.68
1735	43	-2.61	39.61	-2.68
1736	43.24	-2.61	39.69	-2.68
1737	43.47	-2.61	39.83	-2.68
1738	43.59	-2.61	39.93	-2.68
1739	43.7	-2.61	40.32	-2.68
1740	43.46	-2.61	40.4	-2.68
1741	43.71	-2.61	40.42	-2.68
1742	43.83	-2.61	40.47	-2.68
1743	43.45	-2.61	40.55	-2.68
1744	43.57	-2.61	40.62	-2.68
1745	44.16	-2.61	40.62	-2.68
1746	44.4	-2.61	40.76	-2.68
1747	44.65	-2.61	40.82	-2.68
1748	45	-2.61	40.83	-2.68
1749	44.65	-2.61	40.89	-2.68
1750	44.52	-2.45	40.89	-2.18
1751	45.23	-2.45	41.04	-2.18
1752	44.4	-2.45	41.11	-2.18
1753	44.88	-2.45	41.25	-2.18
1754	44.29	-2.45	41.6	-2.18
1755	44.4	-2.45	41.68	-2.18
1756	45.82	-2.45	41.81	-2.18
1757	45.35	-2.45	41.88	-2.18
1758	45.6	-2.45	42.11	-2.18
1759	45.12	-2.45	42.17	-2.18
1760	44.76	-2.45	42.26	-2.18
1761	45.83	-2.45	42.31	-2.18
1762	44.64	-2.45	42.39	-2.18
1763	44.88	-2.45	42.53	-2.18
1764	45.37	-2.45	42.61	-2.18
1765	45.12	-2.45	42.81	-2.18
1766	45.37	-2.45	42.95	-2.18
1767	45.73	-2.45	42.97	-2.18
1768	45.73	-2.45	43.02	-2.18
1769	46.46	-2.45	43.16	-2.18
1770	45.85	-2.45	43.16	-2.18
1771	45.36	-2.45	43.3	-2.18
1772	47.49	-2.45	43.44	-2.18
1773	46.43	-2.45	43.52	-2.18
1774	47.17	-2.45	43.59	-2.18
1775	47.02	-2.5	43.73	-2.84
1776	45.73	-2.5	44.01	-2.84
1777	46.44	-2.5	44.16	-2.84
1778	46.55	-2.5	44.15	-2.84
1779	46.2	-2.5	44.22	-2.84
1780	48.07	-2.5	44.3	-2.84
1781	45.86	-2.5	44.36	-2.84
1782	45.98	-2.5	44.51	-2.84
1783	45.87	-2.5	44.65	-2.84
1784	47.08	-2.5	44.72	-2.84
1785	47.32	-2.5	44.93	-2.84
1786	47.08	-2.5	45	-2.84
1787	46.49	-2.5	45.07	-2.84
1788	47.6	-2.5	45.21	-2.84
1789	47.11	-2.5	45.28	-2.84
1790	48.35	-2.5	45.35	-2.84
1791	46.85	-2.5	45.49	-2.84
1792	47.22	-2.5	45.49	-2.84
1793	49.6	-2.5	45.63	-2.84
1794	48.05	-2.5	45.77	-2.84
1795	47.82	-2.5	45.78	-2.84
1796	47.7	-2.5	45.92	-2.84
1797	47.11	-2.5	45.99	-2.84
1798	47.45	-2.5	45.98	-2.84
1799	48.18	-2.5	46.2	-2.84
1800	50.07	-3.05	46.27	-2.54
1801	50.64	-3.05	46.48	-2.54
1802	50.54	-3.05	46.55	-2.54
1803	50.72	-3.05	46.69	-2.54
1804	50.43	-3.05	46.83	-2.54
1805	51.24	-3.05	46.97	-2.54
1806	51.45	-3.05	46.97	-2.54
1807	51.52	-3.05	47.11	-2.54
1808	51.03	-3.05	47.32	-2.54
1809	51.26	-3.05	47.39	-2.54
1810	51.39	-3.05	47.53	-2.54
1811	51.79	-3.05	47.67	-2.54
1812	51.99	-3.05	47.74	-2.54
1813	51.86	-3.05	47.82	-2.54
1814	52.02	-3.05	47.88	-2.54
1815	52.46	-3.05	48.02	-2.54
1816	52.02	-3.05	48.09	-2.54
1817	52.7	-3.05	48.3	-2.54
1818	52.42	-3.05	48.29	-2.54
1819	52.39	-3.05	48.23	-2.54
1820	52.43	-3.05	48.43	-2.54
1821	52.56	-3.05	48.37	-2.54
1822	52.46	-3.05	48.5	-2.54
1823	52.77	-3.05	48.65	-2.54
1824	53.3	-3.05	48.93	-2.54
1825	53.26	-3.19	49.07	-2.8
1826	54.11	-3.19	49.28	-2.8
1827	53.03	-3.19	49.43	-2.8
1828	54.93	-3.19	49.43	-2.8
1829	55.25	-3.19	49.57	-2.8
1830	53.8	-3.19	49.64	-2.8
1831	54.29	-3.19	49.65	-2.8
1832	54.52	-3.19	49.78	-2.8
1833	54.6	-3.19	49.82	-2.8
1834	54.39	-3.19	50.17	-2.8
1835	54.35	-3.19	50.11	-2.8
1836	54.89	-3.19	50.38	-2.8
1837	54.89	-3.19	50.54	-2.8
1838	54.93	-3.19	50.61	-2.8
1839	54.75	-3.19	50.69	-2.8
1840	54.93	-3.19	50.83	-2.8
1841	55.12	-3.19	50.81	-2.8
1842	55.16	-3.19	50.86	-2.8
1843	54.94	-3.19	50.95	-2.8
1844	54.9	-3.19	51	-2.8
1845	55.71	-3.19	51.09	-2.8
1846	55.99	-3.19	51.13	-2.8
1847	55.99	-3.19	51.23	-2.8
1848	56.13	-3.19	51.31	-2.8
1849	56.82	-3.19	51.36	-2.8
1850	56.59	-3.33	51.9	-2.83
1851	56.82	-3.33	51.88	-2.83
1852	57.75	-3.33	52	-2.83
1853	56.91	-3.33	52.2	-2.83
1854	57.28	-3.33	52.28	-2.83
1855	57.38	-3.33	52.3	-2.83
1856	57.18	-3.33	52.44	-2.83
1857	56.82	-3.33	52.5	-2.83
1858	57.05	-3.33	52.5	-2.83
1859	57.23	-3.33	52.77	-2.83
1860	58.01	-3.33	52.91	-2.83
1861	58.07	-3.33	53.11	-2.83
1862	58.38	-3.33	53.15	-2.83
1863	58.52	-3.33	53.29	-2.83
1864	58.63	-3.33	53.38	-2.83
1865	58.47	-3.33	53.49	-2.83
1866	58.21	-3.33	53.57	-2.83
1867	58.44	-3.33	54.08	-2.83
1868	58.72	-3.33	53.93	-2.83
1869	58.98	-3.33	54.2	-2.83
1870	58.89	-3.33	54.31	-2.83
1871	59.32	-3.33	54.34	-2.83
1872	59.06	-3.33	54.42	-2.83
1873	59.21	-3.33	54.51	-2.83
1874	59.43	-3.33	54.61	-2.83
1875	59.8	-3.21	54.77	-2.87
1876	59.8	-3.21	54.92	-2.87
1877	59.52	-3.21	55	-2.87
1878	60.17	-3.21	55.16	-2.87
1879	60.69	-3.21	55.24	-2.87
1880	60.83	-3.21	55.3	-2.87
1881	60.83	-3.21	55.44	-2.87
1882	60.62	-3.21	55.49	-2.87
1883	60.46	-3.21	55.6	-2.87
1884	61.2	-3.21	55.76	-2.87
1885	61.22	-3.21	55.87	-2.87
1886	61.01	-3.21	55.93	-2.87
1887	61.01	-3.21	55.98	-2.87
1888	61.72	-3.21	56.12	-2.87
1889	61.64	-3.21	56.28	-2.87
1890	61.72	-3.21	56.34	-2.87
1891	61.96	-3.21	56.53	-2.87
1892	61.67	-3.21	56.5	-2.87
1893	62.17	-3.21	56.67	-2.87
1894	61.96	-3.21	56.75	-2.87
1895	61.94	-3.21	56.89	-2.87
1896	62.33	-3.21	57	-2.87
1897	62.33	-3.21	57.1	-2.87
1898	62.33	-3.21	57.24	-2.87
1899	62.33	-3.21	57.22	-2.87
1900	62.91	-3.11	57.19	-2.42
1901	62.77	-3.11	57.32	-2.42
1902	62.77	-3.11	57.32	-2.42
1903	62.99	-3.11	57.46	-2.42
1904	62.99	-3.11	57.6	-2.42
1905	62.99	-3.11	57.65	-2.42
1906	63.58	-3.11	57.84	-2.42
1907	63.66	-3.11	57.95	-2.42
1908	64.03	-3.11	58.06	-2.42
1909	63.88	-3.11	58.17	-2.42
1910	63.58	-3.11	58.42	-2.42
1911	63.73	-3.11	58.48	-2.42
1912	64.26	-3.11	58.56	-2.42
1913	64.19	-3.11	58.53	-2.42
1914	64.11	-3.11	58.54	-2.42
1915	64.03	-3.11	58.54	-2.42
1916	64.11	-3.11	58.53	-2.42
1917	64.18	-3.11	58.66	-2.42
1918	64.03	-3.11	58.8	-2.42
1919	65.45	-3.11	58.87	-2.42
1920	64.92	-3.11	59	-2.42
1921	65.07	-3.11	59.07	-2.42
1922	65.07	-3.11	59.14	-2.42
1923	65.24	-3.11	59.19	-2.42
1924	65.76	-3.11	59.24	-2.42
1925	65.76	-2.85	59.17	-1.98
1926	65.71	-2.85	59.54	-1.98
1927	65.63	-2.85	59.63	-1.98
1928	65.54	-2.85	59.72	-1.98
1929	65.7	-2.85	59.8	-1.98
1930	66.14	-2.85	59.97	-1.98
1931	66.05	-2.85	60.02	-1.98
1932	65.61	-2.85	60.06	-1.98
1933	65.75	-2.85	60.19	-1.98
1934	65.99	-2.85	60.29	-1.98
1935	65.99	-2.85	60.28	-1.98
1936	66.19	-2.85	60.22	-1.98
1937	65.82	-2.85	60.39	-1.98
1938	66.27	-2.85	60.5	-1.98
1939	66.43	-2.85	60.66	-1.98
1940	66.43	-2.85	60.79	-1.98
1941	66.43	-2.85	60.79	-1.98
1942	66.51	-2.85	60.87	-1.98
1943	66.49	-2.85	61	-1.98
1944	66.8	-2.85	61.14	-1.98
1945	66.8	-2.85	61.22	-1.98
1946	66.8	-2.85	61.26	-1.98
1947	66.8	-2.85	61.4	-1.98
1948	67.26	-2.85	61.48	-1.98
1949	68.07	-2.85	61.58	-1.98
1950	67.48	-1.72	61.67	-2.5
1951	67.26	-1.72	61.81	-2.5
1952	67.7	-1.72	61.93	-2.5
1953	68.32	-1.72	62.02	-2.5
1954	68.42	-1.72	62.15	-2.5
1955	67.98	-1.72	62.24	-2.5
1956	67.73	-1.72	62.42	-2.5
1957	67.73	-1.72	62.46	-2.5
1958	67.86	-1.72	62.55	-2.5
1959	67.73	-1.72	62.68	-2.5
1960	68.17	-1.72	62.77	-2.5
1961	69.74	-1.72	62.9	-2.5
1962	69.64	-1.72	62.99	-2.5
1963	68.2	-1.72	63.08	-2.5
1964	69.17	-1.72	63.26	-2.5
1965	69.96	-1.72	63.35	-2.5
1966	69.17	-1.72	63.43	-2.5
1967	69.46	-1.72	63.7	-2.5
1968	69.54	-1.72	63.66	-2.5
1969	69.42	-1.72	63.83	-2.5
1970	69.54	-1.72	63.79	-2.5
1971	69.86	-1.72	63.97	-2.5
1972	70.55	-1.72	64.06	-2.5
1973	70.87	-1.72	64.14	-2.5
1974	71.08	-1.72	64.28	-2.5
1975	70.66	-3.18	64.41	-2.74
1976	70.66	-3.18	64.28	-2.74
1977	70.92	-3.18	64.59	-2.74
1978	70.98	-3.18	64.63	-2.74
1979	71.25	-3.18	64.8	-2.74
1980	71.35	-3.18	64.98	-2.74
1981	72.1	-3.18	65.07	-2.74
1982	71.83	-3.18	65.25	-2.74
1983	71.51	-3.18	65.34	-2.74
1984	71.51	-3.18	65.52	-2.74
1985	71.62	-3.18	65.61	-2.74
1986	71.88	-3.18	65.65	-2.74
1987	72.42	-3.18	65.61	-2.74
1988	72.42	-3.18	65.7	-2.74
1989	72.31	-3.18	65.93	-2.74
1990	72.26	-3.18	65.92	-2.74
1991	72.42	-3.18	66.01	-2.74
1992	72.85	-3.18	66.18	-2.74
1993	72.85	-3.18	66.22	-2.74
1994	73.27	-3.18	66.31	-2.74
1995	73	-3.18	66.49	-2.74
1996	73.25	-3.18	66.5	-2.74
1997	73.55	-3.18	66.72	-2.74
1998	73.48	-3.18	66.8	-2.74
[truncated: 11,681 more rows]

## Sheet: very_large
Frame_no	blade_pos_in_deg	blade_angular_velocity	rod_pos_in_deg	rod_angular_velocity
0	95.68	0	85.77	0
1	95.79	0	85.76	0
2	95.8	0	85.69	0
3	95.8	0	85.57	0
4	95.49	0	85.56	0
5	95.48	0	85.52	0
6	95.5	0	85.45	0
7	95.38	0	85.43	0
8	95.39	0	85.37	0
9	95.39	0	85.29	0
10	94.86	0	85.29	0
11	95.06	0	85.24	0
12	95.07	0	85.24	0
13	94.98	0	85.08	0
14	94.65	0	84.76	0
15	94.64	0	84.7	0
16	94.31	0	84.63	0
17	94.96	0	84.51	0
18	94.52	0	84.51	0
19	94.12	0	84.43	0
20	94.01	0	84.3	0
21	94.12	0	84.24	0
22	94.44	0	84.22	0
23	93.7	0	84.03	0
24	93.81	0	84.06	0
25	93.59	2.09	84.04	1.73
26	94.04	2.09	83.97	1.73
27	93.48	2.09	83.98	1.73
28	94.01	2.09	83.91	1.73
29	93.38	2.09	83.9	1.73
30	93.37	2.09	83.83	1.73
31	93.27	2.09	83.83	1.73
32	93.48	2.09	83.72	1.73
33	93.81	2.09	83.67	1.73
34	93.26	2.09	83.6	1.73
35	93.37	2.09	83.54	1.73
36	93.27	2.09	83.47	1.73
37	93.38	2.09	83.4	1.73
38	93.38	2.09	83.34	1.73
39	93.26	2.09	83.21	1.73
40	93.06	2.09	83.18	1.73
41	93.06	2.09	83.12	1.73
42	92.85	2.09	83.05	1.73
43	92.85	2.09	83.05	1.73
44	92.64	2.09	82.92	1.73
45	92.86	2.09	82.81	1.73
46	92.43	2.09	82.87	1.73
47	92.43	2.09	82.85	1.73
48	92.74	2.09	82.8	1.73
49	92.32	2.09	82.72	1.73
50	92.22	1.37	82.66	1.38
51	92.22	1.37	82.59	1.38
52	92.22	1.37	82.52	1.38
53	92.22	1.37	82.46	1.38
54	92.22	1.37	82.39	1.38
55	92.11	1.37	82.27	1.38
56	92.12	1.37	82.19	1.38
57	92.01	1.37	82.15	1.38
58	91.69	1.37	82.08	1.38
59	91.8	1.37	81.93	1.38
60	91.69	1.37	81.87	1.38
61	91.59	1.37	81.88	1.38
62	91.37	1.37	81.81	1.38
63	91.38	1.37	81.8	1.38
64	91.37	1.37	81.71	1.38
65	91.37	1.37	81.66	1.38
66	91.27	1.37	81.53	1.38
67	91.06	1.37	81.45	1.38
68	90.85	1.37	81.4	1.38
69	90.95	1.37	81.38	1.38
70	90.85	1.37	81.31	1.38
71	90.74	1.37	81.21	1.38
72	90.95	1.37	81.2	1.38
73	90.95	1.37	81.1	1.38
74	90.53	1.37	81.05	1.38
75	90.63	1.59	81.02	1.64
76	90.63	1.59	80.93	1.64
77	90.63	1.59	80.86	1.64
78	90.63	1.59	80.81	1.64
79	90.53	1.59	80.72	1.64
80	90.42	1.59	80.67	1.64
81	90.32	1.59	80.54	1.64
82	89.79	1.59	80.52	1.64
83	89.89	1.59	80.47	1.64
84	89.47	1.59	80.42	1.64
85	89.58	1.59	80.34	1.64
86	89.47	1.59	80.23	1.64
87	89.47	1.59	80.15	1.64
88	89.26	1.59	80.08	1.64
89	89.58	1.59	80.02	1.64
90	89.47	1.59	79.96	1.64
91	89.05	1.59	79.92	1.64
92	88.95	1.59	79.82	1.64
93	88.95	1.59	79.83	1.64
94	88.95	1.59	79.84	1.64
95	89.05	1.59	79.56	1.64
96	88.84	1.59	79.56	1.64
97	88.42	1.59	79.58	1.64
98	88.63	1.59	79.54	1.64
99	88.31	1.59	79.47	1.64
100	87.99	2.64	79.26	1.76
101	87.89	2.64	79.06	1.76
102	87.98	2.64	78.95	1.76
103	87.88	2.64	78.96	1.76
104	87.99	2.64	79	1.76
105	87.89	2.64	78.91	1.76
106	87.79	2.64	78.86	1.76
107	87.57	2.64	78.79	1.76
108	87.78	2.64	78.75	1.76
109	87.67	2.64	78.7	1.76
110	87.67	2.64	78.63	1.76
111	87.47	2.64	78.61	1.76
112	87.25	2.64	78.52	1.76
113	87.15	2.64	78.33	1.76
114	87.25	2.64	78.27	1.76
115	87.03	2.64	78.19	1.76
116	86.93	2.64	78.06	1.76
117	86.51	2.64	77.9	1.76
118	86.4	2.64	77.8	1.76
119	86.31	2.64	77.7	1.76
120	86.1	2.64	77.7	1.76
121	86.63	2.64	77.78	1.76
122	86.31	2.64	77.77	1.76
123	86.31	2.64	77.75	1.76
124	86.21	2.64	77.65	1.76
125	86.09	1.9	77.61	1.65
126	86.2	1.9	77.58	1.65
127	86.31	1.9	77.5	1.65
128	86.09	1.9	77.39	1.65
129	86	1.9	77.32	1.65
130	85.68	1.9	77.23	1.65
131	86	1.9	77.04	1.65
132	85.59	1.9	76.96	1.65
133	85.89	1.9	76.85	1.65
134	85.47	1.9	76.77	1.65
135	85.17	1.9	76.64	1.65
136	85.05	1.9	76.58	1.65
137	85.47	1.9	76.25	1.65
138	85.15	1.9	76.25	1.65
139	84.63	1.9	76.37	1.65
140	84.83	1.9	76.31	1.65
141	84.95	1.9	76.07	1.65
142	84.72	1.9	76.11	1.65
143	84.82	1.9	76.15	1.65
144	84.38	1.9	76.09	1.65
145	84.38	1.9	76.01	1.65
146	84.61	1.9	76.06	1.65
147	84.63	1.9	75.87	1.65
148	84.21	1.9	75.81	1.65
149	83.96	1.9	75.65	1.65
150	83.78	2.31	75.6	2.01
151	83.86	2.31	75.55	2.01
152	83.78	2.31	75.57	2.01
153	83.73	2.31	75.46	2.01
154	83.44	2.31	75.28	2.01
155	83.44	2.31	75.19	2.01
156	83.32	2.31	75.16	2.01
157	83.2	2.31	75.09	2.01
158	83.24	2.31	75.03	2.01
159	82.99	2.31	75	2.01
160	82.89	2.31	75.06	2.01
161	82.93	2.31	75.06	2.01
162	83.01	2.31	74.96	2.01
163	82.91	2.31	74.97	2.01
164	82.93	2.31	74.87	2.01
165	82.91	2.31	74.84	2.01
166	82.82	2.31	74.76	2.01
167	82.81	2.31	74.71	2.01
168	82.57	2.31	74.58	2.01
169	82.91	2.31	74.54	2.01
170	82.5	2.31	74.42	2.01
171	82.21	2.31	74.31	2.01
172	82.29	2.31	74.12	2.01
173	82.06	2.31	73.94	2.01
174	82	2.31	74.02	2.01
175	81.99	1.79	74	1.6
176	81.87	1.79	73.98	1.6
177	81.65	1.79	73.9	1.6
178	81.65	1.79	73.93	1.6
179	81.84	1.79	73.73	1.6
180	81.97	1.79	73.59	1.6
181	81.69	1.79	73.47	1.6
182	81.56	1.79	73.34	1.6
183	81.35	1.79	73.13	1.6
184	81.35	1.79	73.09	1.6
185	81.45	1.79	73.05	1.6
186	81.48	1.79	72.97	1.6
187	80.81	1.79	72.88	1.6
188	80.93	1.79	72.8	1.6
189	80.5	1.79	72.76	1.6
190	80.61	1.79	72.82	1.6
191	80.13	1.79	72.63	1.6
192	80.59	1.79	72.66	1.6
193	80.4	1.79	72.64	1.6
194	80.26	1.79	72.54	1.6
195	80.07	1.79	72.47	1.6
196	80.16	1.79	72.47	1.6
197	80.17	1.79	72.39	1.6
198	80.16	1.79	72.29	1.6
199	79.72	1.79	72.1	1.6
200	79.62	2.37	72.02	1.98
201	79.52	2.37	72.02	1.98
202	79.31	2.37	72.06	1.98
203	79.52	2.37	72.04	1.98
204	79.12	2.37	71.63	1.98
205	79.21	2.37	71.63	1.98
206	79.08	2.37	71.36	1.98
207	79.12	2.37	71.32	1.98
208	79.02	2.37	71.19	1.98
209	79.04	2.37	71.28	1.98
210	78.94	2.37	71.11	1.98
211	79.12	2.37	71.07	1.98
212	78.9	2.37	71.01	1.98
213	79	2.37	70.89	1.98
214	78.57	2.37	70.93	1.98
215	78.69	2.37	70.86	1.98
216	78.59	2.37	70.86	1.98
217	78.69	2.37	70.66	1.98
218	78.71	2.37	70.6	1.98
219	78.13	2.37	70.43	1.98
220	78.07	2.37	70.33	1.98
221	78.07	2.37	70.23	1.98
222	78.07	2.37	70.14	1.98
223	78.05	2.37	70.02	1.98
224	77.56	2.37	70	1.98
225	77.46	2.16	69.98	2.04
226	77.33	2.16	69.96	2.04
227	77.15	2.16	69.78	2.04
228	77.21	2.16	69.73	2.04
229	77.31	2.16	69.73	2.04
230	77.18	2.16	69.71	2.04
231	77.02	2.16	69.71	2.04
232	77.33	2.16	69.48	2.04
233	77.23	2.16	69.38	2.04
234	76.98	2.16	69.3	2.04
235	76.83	2.16	69.35	2.04
236	76.5	2.16	69.07	2.04
237	76.39	2.16	69.07	2.04
238	76.37	2.16	68.79	2.04
239	76.39	2.16	68.72	2.04
240	76.27	2.16	68.7	2.04
241	75.73	2.16	68.63	2.04
242	75.81	2.16	68.51	2.04
243	75.74	2.16	68.39	2.04
244	75.84	2.16	68.38	2.04
245	75.89	2.16	68.36	2.04
246	75.66	2.16	68.23	2.04
247	75.58	2.16	68.01	2.04
248	75.58	2.16	68.07	2.04
249	75.43	2.16	67.98	2.04
250	75.51	1.95	68.02	1.96
251	75.56	1.95	67.79	1.96
252	75.38	1.95	67.81	1.96
253	75.05	1.95	67.75	1.96
254	74.82	1.95	67.69	1.96
255	74.64	1.95	67.61	1.96
256	74.89	1.95	67.67	1.96
257	74.95	1.95	67.52	1.96
258	74.95	1.95	67.47	1.96
259	74.85	1.95	67.13	1.96
260	74.95	1.95	67.16	1.96
261	74.52	1.95	67.01	1.96
262	74.34	1.95	66.96	1.96
263	74.31	1.95	66.96	1.96
264	74.31	1.95	66.87	1.96
265	74.01	1.95	66.78	1.96
266	74.14	1.95	66.73	1.96
267	73.88	1.95	66.73	1.96
268	73.94	1.95	66.61	1.96
269	73.91	1.95	66.55	1.96
270	74.01	1.95	66.58	1.96
271	74.01	1.95	66.64	1.96
272	73.52	1.95	66.55	1.96
273	73.75	1.95	66.35	1.96
274	73.68	1.95	66.26	1.96
275	73.61	1.9	66.2	1.82
276	73.48	1.9	66.12	1.82
277	73.26	1.9	65.98	1.82
278	73.25	1.9	65.95	1.82
279	73.2	1.9	65.69	1.82
280	72.92	1.9	65.54	1.82
281	72.69	1.9	65.39	1.82
282	72.53	1.9	65.48	1.82
283	72.8	1.9	65.39	1.82
284	72.46	1.9	65.36	1.82
285	72.63	1.9	65.33	1.82
286	72.63	1.9	65.28	1.82
287	72.69	1.9	65.25	1.82
288	72.63	1.9	65.22	1.82
289	72.36	1.9	65.13	1.82
290	72.46	1.9	65.04	1.82
291	72.3	1.9	64.98	1.82
292	72.3	1.9	64.96	1.82
293	72.4	1.9	64.87	1.82
294	71.7	1.9	64.75	1.82
295	72.17	1.9	64.69	1.82
296	71.9	1.9	64.61	1.82
297	71.76	1.9	64.43	1.82
298	71.9	1.9	64.46	1.82
299	71.5	1.9	64.4	1.82
300	71.57	2.04	64.25	1.95
301	71.47	2.04	64.16	1.95
302	71.3	2.04	64.11	1.95
303	71.27	2.04	63.96	1.95
304	71	2.04	63.99	1.95
305	70.97	2.04	63.9	1.95
306	70.9	2.04	63.9	1.95
307	71	2.04	63.81	1.95
308	71	2.04	63.84	1.95
309	70.73	2.04	63.73	1.95
310	70.7	2.04	63.64	1.95
311	70.35	2.04	63.58	1.95
312	71.03	2.04	63.43	1.95
313	70.61	2.04	63.41	1.95
314	70.14	2.04	63.35	1.95
315	70.3	2.04	63.26	1.95
316	70.5	2.04	63.2	1.95
317	70.54	2.04	63.08	1.95
318	70.24	2.04	63	1.95
319	69.94	2.04	63	1.95
320	69.84	2.04	62.94	1.95
321	70.06	2.04	62.85	1.95
322	69.84	2.04	62.73	1.95
323	69.7	2.04	62.67	1.95
324	69.57	2.04	62.56	1.95
325	69.53	2.04	62.44	1.81
326	69.23	2.04	62.44	1.81
327	69.41	2.04	62.06	1.81
328	69.47	2.04	62.03	1.81
329	69.41	2.04	62	1.81
330	69.53	2.04	61.95	1.81
331	69.1	2.04	61.91	1.81
332	69.1	2.04	61.85	1.81
333	69	2.04	61.94	1.81
334	69.04	2.04	61.94	1.81
335	69.1	2.04	61.77	1.81
336	68.67	2.04	61.56	1.81
337	68.63	2.04	61.62	1.81
338	68.47	2.04	61.54	1.81
339	68.47	2.04	61.57	1.81
340	68.61	2.04	61.54	1.81
341	68.59	2.04	61.51	1.81
342	68.35	2.04	61.51	1.81
343	68.39	2.04	61.46	1.81
344	68.28	2.04	61.44	1.81
345	68.51	2.04	61.12	1.81
346	68.08	2.04	60.98	1.81
347	67.91	2.04	60.95	1.81
348	67.91	2.04	60.93	1.81
349	68	2.04	60.83	1.81
350	67.87	1.66	60.77	1.67
351	67.91	1.66	60.71	1.67
352	67.71	1.66	60.68	1.67
353	68	1.66	60.55	1.67
354	67.79	1.66	60.34	1.67
355	67.56	1.66	60.28	1.67
356	67.44	1.66	60.31	1.67
357	67.44	1.66	60.22	1.67
358	67.23	1.66	60.13	1.67
359	66.91	1.66	60.01	1.67
360	66.95	1.66	59.96	1.67
361	67.2	1.66	59.79	1.67
362	66.8	1.66	59.73	1.67
363	66.8	1.66	59.55	1.67
364	66.24	1.66	59.7	1.67
365	66.47	1.66	59.52	1.67
366	66.14	1.66	59.66	1.67
367	66.66	1.66	59.53	1.67
368	66.53	1.66	59.46	1.67
369	66.53	1.66	59.46	1.67
370	66.43	1.66	59.37	1.67
371	66.3	1.66	59.34	1.67
372	66.06	1.66	59.34	1.67
373	66.4	1.66	59.1	1.67
374	66.12	1.66	59.18	1.67
375	66.22	1.65	59.13	1.64
376	65.98	1.65	58.99	1.64
377	65.7	1.65	58.91	1.64
378	65.6	1.65	58.77	1.64
379	65.7	1.65	58.65	1.64
380	65.65	1.65	58.62	1.64
381	65.41	1.65	58.52	1.64
382	65.12	1.65	58.47	1.64
383	65.12	1.65	58.45	1.64
384	65.17	1.65	58.4	1.64
385	65.08	1.65	58.36	1.64
386	65.03	1.65	58.33	1.64
387	65.17	1.65	58.27	1.64
388	65.46	1.65	58.18	1.64
389	65.04	1.65	58.15	1.64
390	64.99	1.65	58.06	1.64
391	64.84	1.65	58	1.64
392	64.84	1.65	57.95	1.64
393	64.79	1.65	57.79	1.64
394	64.61	1.65	57.78	1.64
395	64.42	1.65	57.64	1.64
396	64.47	1.65	57.63	1.64
397	64.14	1.65	57.54	1.64
398	64.37	1.65	57.38	1.64
399	63.86	1.65	57.33	1.64
400	64.09	2.13	57.33	1.8
401	64.23	2.13	57.22	1.8
402	64.09	2.13	57.27	1.8
403	63.9	2.13	57.11	1.8
404	63.67	2.13	57.08	1.8
405	63.86	2.13	57.13	1.8
406	63.72	2.13	57.13	1.8
407	63.72	2.13	57.08	1.8
408	63.62	2.13	57.02	1.8
409	63.67	2.13	57	1.8
410	63.67	2.13	56.93	1.8
411	63.81	2.13	56.87	1.8
412	63.62	2.13	56.87	1.8
413	63.58	2.13	56.69	1.8
414	63.15	2.13	56.58	1.8
415	63.15	2.13	56.46	1.8
416	63.06	2.13	56.46	1.8
417	63.2	2.13	56.33	1.8
418	63.2	2.13	56.29	1.8
419	62.77	2.13	56.22	1.8
420	62.73	2.13	56.13	1.8
421	62.63	2.13	56.04	1.8
422	62.82	2.13	55.89	1.8
423	62.92	2.13	55.87	1.8
424	62.35	2.13	55.67	1.8
425	62.35	1.74	55.75	1.58
426	62.44	1.74	55.73	1.58
427	62.21	1.74	55.65	1.58
428	62.3	1.74	55.62	1.58
429	62.3	1.74	55.53	1.58
430	62.2	1.74	55.45	1.58
431	62.16	1.74	55.47	1.58
432	61.92	1.74	55.24	1.58
433	61.88	1.74	55.33	1.58
434	61.78	1.74	55.33	1.58
435	61.69	1.74	55.34	1.58
436	62.16	1.74	55	1.58
437	62.02	1.74	55.14	1.58
438	62.16	1.74	54.94	1.58
439	61.68	1.74	54.76	1.58
440	61.55	1.74	54.76	1.58
441	61.68	1.74	54.71	1.58
442	61.73	1.74	54.71	1.58
443	61.73	1.74	54.65	1.58
444	61.36	1.74	54.65	1.58
445	61.45	1.74	54.58	1.58
446	61.36	1.74	54.49	1.58
447	61.36	1.74	54.49	1.58
448	61.36	1.74	54.45	1.58
449	61.55	1.74	54.43	1.58
450	61.36	0.99	54.39	1.36
451	61.03	0.99	54.37	1.36
452	60.97	0.99	54.3	1.36
453	61.02	0.99	54.26	1.36
454	60.64	0.99	54.22	1.36
455	60.87	0.99	54.21	1.36
456	60.74	0.99	54.04	1.36
457	60.22	0.99	53.99	1.36
458	60.45	0.99	53.99	1.36
459	60.64	0.99	53.88	1.36
460	60.32	0.99	53.83	1.36
461	60.09	0.99	53.72	1.36
462	59.86	0.99	53.68	1.36
463	59.8	0.99	53.33	1.36
464	59.8	0.99	53.33	1.36
465	59.73	0.99	53.34	1.36
466	59.65	0.99	53.01	1.36
467	59.6	0.99	53.06	1.36
468	59.82	0.99	53.01	1.36
469	59.58	0.99	52.96	1.36
470	59.35	0.99	52.96	1.36
471	59.53	0.99	52.97	1.36
472	59.35	0.99	52.91	1.36
473	59.4	0.99	52.89	1.36
474	59.45	0.99	52.8	1.36
475	59.42	1.94	52.81	1.58
476	59.38	1.94	52.77	1.58
477	59.04	1.94	52.52	1.58
478	59.04	1.94	52.59	1.58
479	59.04	1.94	52.63	1.58
480	59.15	1.94	52.6	1.58
481	59.02	1.94	52.62	1.58
482	58.57	1.94	52.15	1.58
483	58.75	1.94	52.11	1.58
484	58.55	1.94	52.11	1.58
485	58.6	1.94	52.06	1.58
486	58.45	1.94	51.98	1.58
487	58.2	1.94	51.86	1.58
488	58.36	1.94	51.74	1.58
489	58.36	1.94	51.78	1.58
490	58.01	1.94	51.64	1.58
491	58.15	1.94	51.6	1.58
492	57.98	1.94	51.53	1.58
493	57.95	1.94	51.51	1.58
494	57.89	1.94	51.4	1.58
495	57.84	1.94	51.4	1.58
496	57.92	1.94	51.36	1.58
497	57.66	1.94	51.22	1.58
498	57.6	1.94	51.17	1.58
499	57.46	1.94	51.12	1.58
500	57.4	2.02	50.99	1.82
501	57.37	2.02	50.95	1.82
502	57.6	2.02	50.85	1.82
503	57.57	2.02	50.85	1.82
504	57.19	2.02	50.94	1.82
505	57.16	2.02	50.76	1.82
506	56.78	2.02	50.65	1.82
507	56.84	2.02	50.56	1.82
508	56.99	2.02	50.66	1.82
509	56.78	2.02	50.66	1.82
510	56.9	2.02	50.57	1.82
511	57.02	2.02	50.42	1.82
512	57.02	2.02	50.47	1.82
513	57.07	2.02	50.34	1.82
514	56.69	2.02	50.33	1.82
515	56.66	2.02	50.29	1.82
516	56.55	2.02	50.19	1.82
517	56.72	2.02	50.11	1.82
518	56.55	2.02	50.11	1.82
519	56.4	2.02	50.05	1.82
520	56.1	2.02	50.06	1.82
521	56.16	2.02	49.92	1.82
522	56.16	2.02	49.91	1.82
523	56.07	2.02	49.76	1.82
524	55.73	2.02	49.76	1.82
525	55.73	1.67	49.73	1.26
526	55.75	1.67	49.68	1.26
527	55.61	1.67	49.63	1.26
528	55.61	1.67	49.57	1.26
529	55.75	1.67	49.59	1.26
530	55.75	1.67	49.48	1.26
531	55.67	1.67	49.48	1.26
532	55.81	1.67	49.44	1.26
533	55.9	1.67	49.33	1.26
534	55.63	1.67	49.2	1.26
535	55.61	1.67	49.11	1.26
536	55.49	1.67	49.07	1.26
537	55.42	1.67	49.11	1.26
538	55.4	1.67	48.98	1.26
539	53.93	1.67	48.79	1.26
540	54.11	1.67	48.85	1.26
541	53.86	1.67	48.74	1.26
542	54.69	1.67	48.55	1.26
543	54.21	1.67	48.42	1.26
544	54.65	1.67	48.49	1.26
545	53.73	1.67	48.45	1.26
546	54.63	1.67	48.42	1.26
547	54.91	1.67	48.31	1.26
548	53.35	1.67	48.21	1.26
549	53.6	1.67	48.22	1.26
550	54.71	1.02	48.14	1.59
551	54.24	1.02	47.99	1.59
552	54.03	1.02	47.9	1.59
553	53.17	1.02	47.76	1.59
554	53.15	1.02	47.72	1.59
555	54.24	1.02	47.62	1.59
556	53.49	1.02	47.58	1.59
557	53.6	1.02	47.49	1.59
558	53.43	1.02	47.44	1.59
559	53.79	1.02	47.39	1.59
560	53.75	1.02	47.34	1.59
561	53.47	1.02	47.29	1.59
562	53.09	1.02	47.15	1.59
563	52.79	1.02	47.11	1.59
564	52.64	1.02	47.01	1.59
565	53.22	1.02	47.06	1.59
566	52.6	1.02	47.01	1.59
567	53.37	1.02	46.92	1.59
568	53.34	1.02	46.92	1.59
569	53.04	1.02	46.87	1.59
570	52.85	1.02	46.82	1.59
571	53.07	1.02	46.78	1.59
572	53.07	1.02	46.78	1.59
573	52.73	1.02	46.73	1.59
574	52.68	1.02	46.59	1.59
575	52.26	2.45	46.59	1.55
576	52.73	2.45	46.59	1.55
577	52.11	2.45	46.55	1.55
578	52.32	2.45	46.55	1.55
579	52.24	2.45	46.45	1.55
580	52.64	2.45	46.41	1.55
581	52.3	2.45	46.41	1.55
582	51.87	2.45	46.27	1.55
583	51.52	2.45	46.27	1.55
584	52.15	2.45	46.08	1.55
585	52.15	2.45	46.13	1.55
586	51.94	2.45	46.03	1.55
587	51.62	2.45	45.99	1.55
588	51.77	2.45	45.75	1.55
589	51.65	2.45	45.66	1.55
590	51.69	2.45	45.75	1.55
591	51.82	2.45	45.75	1.55
592	51.95	2.45	45.33	1.55
593	51.95	2.45	45.28	1.55
594	51.92	2.45	45.28	1.55
595	51.78	2.45	45.23	1.55
596	51.6	2.45	45.23	1.55
597	51.8	2.45	45.23	1.55
598	51.46	2.45	45.19	1.55
599	51.62	2.45	45.14	1.55
600	51.59	0.67	45.09	1.5
601	51.74	0.67	44.81	1.5
602	51.69	0.67	44.91	1.5
603	51.41	0.67	44.76	1.5
604	51.21	0.67	44.72	1.5
605	51.32	0.67	44.72	1.5
606	51.16	0.67	44.62	1.5
607	51.04	0.67	44.67	1.5
608	51.11	0.67	44.63	1.5
609	50.83	0.67	44.58	1.5
610	50.95	0.67	44.58	1.5
611	51.09	0.67	44.58	1.5
612	50.4	0.67	44.62	1.5
613	50.76	0.67	44.53	1.5
614	50.4	0.67	44.25	1.5
615	50.55	0.67	44.2	1.5
616	50.21	0.67	44.11	1.5
617	50.55	0.67	44.06	1.5
618	50.47	0.67	43.97	1.5
619	50.25	0.67	43.74	1.5
620	50.49	0.67	43.83	1.5
621	50.49	0.67	43.78	1.5
622	50.23	0.67	43.73	1.5
623	50.02	0.67	43.59	1.5
624	50.26	0.67	43.5	1.5
625	50.19	1.4	43.4	1.69
626	50.03	1.4	43.36	1.69
627	49.73	1.4	43.36	1.69
628	49.95	1.4	43.03	1.69
629	49.87	1.4	43.08	1.69
630	49.87	1.4	43.07	1.69
631	49.5	1.4	42.98	1.69
632	49.36	1.4	42.88	1.69
633	49.36	1.4	42.78	1.69
634	49.5	1.4	42.74	1.69
635	49.32	1.4	42.64	1.69
636	49.04	1.4	42.6	1.69
637	49.32	1.4	42.51	1.69
638	49.27	1.4	42.5	1.69
639	48.91	1.4	42.46	1.69
640	49.14	1.4	42.51	1.69
641	48.92	1.4	42.46	1.69
642	49.06	1.4	42.41	1.69
643	48.85	1.4	42.36	1.69
644	48.93	1.4	42.36	1.69
645	48.92	1.4	42.31	1.69
646	48.59	1.4	42.22	1.69
647	48.69	1.4	42.18	1.69
648	48.63	1.4	41.98	1.69
649	48.41	1.4	41.98	1.69
650	48.56	1.63	41.98	1.42
651	48.41	1.63	41.75	1.42
652	48.04	1.63	41.66	1.42
653	48.17	1.63	41.62	1.42
654	47.8	1.63	41.58	1.42
655	47.8	1.63	41.62	1.42
656	48.1	1.63	41.52	1.42
657	48.1	1.63	41.51	1.42
658	47.94	1.63	41.38	1.42
659	48.02	1.63	41.37	1.42
660	48.1	1.63	41.32	1.42
661	47.95	1.63	41.27	1.42
662	47.95	1.63	41.17	1.42
663	47.88	1.63	41.22	1.42
664	47.8	1.63	41.13	1.42
665	47.81	1.63	41.05	1.42
666	47.95	1.63	41	1.42
667	47.95	1.63	40.94	1.42
668	47.73	1.63	40.82	1.42
669	47.58	1.63	40.75	1.42
670	47.5	1.63	40.65	1.42
671	47.5	1.63	40.75	1.42
672	47.36	1.63	40.57	1.42
673	47.21	1.63	40.52	1.42
674	46.84	1.63	40.42	1.42
675	46.84	1.72	40.46	1.52
676	46.7	1.72	40.19	1.52
677	46.62	1.72	40.09	1.52
678	46.7	1.72	39.99	1.52
679	46.84	1.72	39.86	1.52
680	46.47	1.72	39.95	1.52
681	46.69	1.72	39.99	1.52
682	46.1	1.72	39.64	1.52
683	46.1	1.72	40.1	1.52
684	46.25	1.72	39.75	1.52
685	46.4	1.72	39.74	1.52
686	46.25	1.72	39.69	1.52
687	46.11	1.72	39.66	1.52
688	46.03	1.72	39.56	1.52
689	46.03	1.72	39.51	1.52
690	45.96	1.72	39.42	1.52
691	45.96	1.72	39.37	1.52
692	45.89	1.72	39.32	1.52
693	45.89	1.72	39.21	1.52
694	45.59	1.72	39.16	1.52
695	45.59	1.72	39.08	1.52
696	45.44	1.72	39.04	1.52
697	45.37	1.72	38.94	1.52
698	45.37	1.72	38.92	1.52
699	45.52	1.72	38.9	1.52
700	45.44	1.4	38.5	1.96
701	45.37	1.4	38.46	1.96
702	44.85	1.4	38.45	1.96
703	44.78	1.4	38.39	1.96
704	44.78	1.4	38.43	1.96
705	44.85	1.4	38.43	1.96
706	44.93	1.4	38.56	1.96
707	44.93	1.4	38.41	1.96
708	45	1.4	38.35	1.96
709	44.7	1.4	38.4	1.96
710	44.63	1.4	38.4	1.96
711	44.63	1.4	38.41	1.96
712	44.56	1.4	38.2	1.96
713	44.63	1.4	38.21	1.96
714	44.63	1.4	38.19	1.96
715	44.41	1.4	38.17	1.96
716	44.56	1.4	38.03	1.96
717	43.97	1.4	37.85	1.96
718	43.82	1.4	37.98	1.96
719	43.67	1.4	38	1.96
720	43.82	1.4	37.99	1.96
721	43.82	1.4	37.9	1.96
722	43.75	1.4	37.9	1.96
723	43.75	1.4	37.94	1.96
724	43.6	1.4	37.65	1.96
725	43.31	2.13	37.61	0.89
726	43.23	2.13	37.46	0.89
727	43.09	2.13	37.36	0.89
728	43.09	2.13	37.34	0.89
729	43.23	2.13	37.34	0.89
730	43.23	2.13	37.14	0.89
731	43.23	2.13	37.15	0.89
732	43.16	2.13	37.27	0.89
733	43.09	2.13	37.07	0.89
734	42.72	2.13	36.96	0.89
735	42.64	2.13	37	0.89
736	42.64	2.13	36.94	0.89
737	42.49	2.13	36.94	0.89
738	42.56	2.13	36.87	0.89
739	42.64	2.13	36.78	0.89
740	42.56	2.13	36.64	0.89
741	42.41	2.13	36.67	0.89
742	42.56	2.13	36.8	0.89
743	42.34	2.13	36.67	0.89
744	42.19	2.13	36.65	0.89
745	42.26	2.13	36.63	0.89
746	42.18	2.13	36.45	0.89
747	42.18	2.13	36.57	0.89
748	42.11	2.13	36.48	0.89
749	42.03	2.13	36.37	0.89
750	42.18	1.13	36.26	1.35
751	41.89	1.13	36.19	1.35
752	41.44	1.13	36.09	1.35
753	41.44	1.13	36.09	1.35
754	41.36	1.13	36.03	1.35
755	41.58	1.13	35.94	1.35
756	41.52	1.13	35.89	1.35
757	41.45	1.13	35.79	1.35
758	41.37	1.13	35.76	1.35
759	41	1.13	35.68	1.35
760	41	1.13	35.68	1.35
761	41.07	1.13	35.66	1.35
762	41.07	1.13	35.65	1.35
763	40.78	1.13	35.49	1.35
764	40.78	1.13	35.5	1.35
765	40.77	1.13	35.48	1.35
766	40.48	1.13	35.44	1.35
767	40.62	1.13	35.35	1.35
768	40.48	1.13	35.31	1.35
769	40.62	1.13	35.27	1.35
770	40.62	1.13	35.26	1.35
771	40.62	1.13	35.16	1.35
772	40.22	1.13	35.09	1.35
773	40.08	1.13	35.04	1.35
774	40.16	1.13	34.95	1.35
775	40.09	2.09	34.85	1.41
776	40.09	2.09	34.87	1.41
777	39.95	2.09	34.85	1.41
778	40.02	2.09	34.75	1.41
779	40.18	2.09	34.75	1.41
780	40.03	2.09	34.7	1.41
781	39.94	2.09	34.42	1.41
782	39.64	2.09	34.38	1.41
783	39.58	2.09	34.32	1.41
784	39.86	2.09	34.32	1.41
785	39.63	2.09	34.29	1.41
786	39.64	2.09	34.21	1.41
787	39.71	2.09	34.23	1.41
788	39.78	2.09	34.17	1.41
789	39.4	2.09	34.08	1.41
790	39.17	2.09	34.19	1.41
791	39.17	2.09	33.99	1.41
792	39.1	2.09	34.06	1.41
793	39.32	2.09	34.02	1.41
794	39.4	2.09	34.06	1.41
795	39.01	2.09	33.88	1.41
796	39.1	2.09	33.78	1.41
797	38.53	2.09	33.8	1.41
798	38.73	2.09	33.75	1.41
799	38.66	2.09	33.67	1.41
800	38.74	1.35	33.67	1.18
801	38.69	1.35	33.65	1.18
802	38.71	1.35	33.63	1.18
803	38.64	1.35	33.62	1.18
804	38.79	1.35	33.56	1.18
805	38.73	1.35	33.65	1.18
806	38.64	1.35	33.6	1.18
807	38.41	1.35	33.56	1.18
808	38.41	1.35	33.54	1.18
809	38.41	1.35	33.54	1.18
810	38.48	1.35	33.5	1.18
811	38.41	1.35	33.54	1.18
812	38.41	1.35	33.45	1.18
813	38.26	1.35	33.39	1.18
814	38.41	1.35	33.37	1.18
815	38.4	1.35	33.39	1.18
816	38.26	1.35	33.26	1.18
817	37.87	1.35	32.91	1.18
818	37.95	1.35	32.85	1.18
819	37.8	1.35	32.81	1.18
820	37.97	1.35	32.68	1.18
821	37.82	1.35	32.67	1.18
822	37.82	1.35	32.61	1.18
823	37.65	1.35	32.63	1.18
824	37.78	1.35	32.61	1.18
825	37.72	1.02	32.61	1.06
826	37.8	1.02	32.53	1.06
827	37.65	1.02	32.5	1.06
828	37.65	1.02	32.51	1.06
829	37.59	1.02	32.51	1.06
830	37.55	1.02	32.42	1.06
831	37.46	1.02	32.46	1.06
832	37.06	1.02	32.4	1.06
833	37.15	1.02	32.31	1.06
834	37.15	1.02	32.25	1.06
835	37.15	1.02	32.18	1.06
836	37.21	1.02	32.18	1.06
837	37.13	1.02	32.11	1.06
838	37.08	1.02	32.06	1.06
839	37.15	1.02	32.03	1.06
840	37.08	1.02	31.92	1.06
841	36.91	1.02	31.89	1.06
842	37.08	1.02	31.91	1.06
843	36.91	1.02	31.86	1.06
844	36.98	1.02	31.82	1.06
845	36.83	1.02	31.8	1.06
846	36.83	1.02	31.67	1.06
847	36.83	1.02	31.74	1.06
848	36.76	1.02	31.7	1.06
849	36.91	1.02	31.65	1.06
850	36.81	0.91	31.6	1.01
851	36.74	0.91	31.6	1.01
852	36.42	0.91	31.44	1.01
853	36.42	0.91	31.4	1.01
854	36.42	0.91	31.4	1.01
855	36.42	0.91	31.35	1.01
856	36.29	0.91	31.31	1.01
857	36.29	0.91	31.1	1.01
858	36.29	0.91	31.31	1.01
859	36.36	0.91	31.22	1.01
860	36.29	0.91	31.06	1.01
861	36.27	0.91	30.96	1.01
862	36.21	0.91	30.99	1.01
863	36.18	0.91	30.91	1.01
864	35.89	0.91	30.8	1.01
865	35.74	0.91	30.82	1.01
866	35.8	0.91	30.78	1.01
867	35.8	0.91	30.67	1.01
868	35.74	0.91	30.6	1.01
869	35.74	0.91	30.58	1.01
870	35.59	0.91	30.55	1.01
871	35.74	0.91	30.52	1.01
872	35.54	0.91	30.47	1.01
873	35.74	0.91	30.52	1.01
874	35.62	0.91	30.53	1.01
875	35.29	1.52	30.48	1.12
876	35.59	1.52	30.5	1.12
877	35.31	1.52	30.44	1.12
878	35.41	1.52	30.38	1.12
879	35.41	1.52	30.38	1.12
880	35.39	1.52	30.29	1.12
881	35.39	1.52	30.23	1.12
882	35.33	1.52	30.23	1.12
883	35.33	1.52	30.14	1.12
884	35.15	1.52	30.2	1.12
885	35.03	1.52	30.2	1.12
886	34.94	1.52	30.07	1.12
887	35	1.52	30.01	1.12
888	34.73	1.52	30.01	1.12
889	34.94	1.52	29.88	1.12
890	35.18	1.52	29.87	1.12
891	34.79	1.52	29.8	1.12
892	35.18	1.52	29.73	1.12
893	34.99	1.52	29.68	1.12
894	34.7	1.52	29.68	1.12
895	34.61	1.52	29.59	1.12
896	34.7	1.52	29.55	1.12
897	34.76	1.52	29.55	1.12
898	34.49	1.52	29.47	1.12
899	34.49	1.52	29.43	1.12
900	34.55	0.74	29.38	1.1
901	34.82	0.74	29.23	1.1
902	34.61	0.74	29.36	1.1
903	34.49	0.74	29.27	1.1
904	34.32	0.74	29.16	1.1
905	34.26	0.74	29.23	1.1
906	34.35	0.74	29.08	1.1
907	34.32	0.74	29.02	1.1
908	34.23	0.74	29.02	1.1
909	34.32	0.74	28.69	1.1
910	34.26	0.74	28.59	1.1
911	34.26	0.74	28.63	1.1
912	34.08	0.74	28.63	1.1
913	34.08	0.74	28.6	1.1
914	34.08	0.74	28.57	1.1
915	34.08	0.74	28.57	1.1
916	33.99	0.74	28.48	1.1
917	33.99	0.74	28.48	1.1
918	33.99	0.74	28.42	1.1
919	33.99	0.74	28.42	1.1
920	33.93	0.74	28.26	1.1
921	33.78	0.74	28.2	1.1
922	33.54	0.74	28.29	1.1
923	33.6	0.74	28.2	1.1
924	33.66	0.74	28.11	1.1
925	33.48	1.07	28.23	1.15
926	33.54	1.07	28.23	1.15
927	33.39	1.07	28.2	1.15
928	33.27	1.07	28.23	1.15
929	33.27	1.07	28.23	1.15
930	33.36	1.07	28.23	1.15
931	33.27	1.07	28.23	1.15
932	33.39	1.07	28.07	1.15
933	33.33	1.07	28.11	1.15
934	33.24	1.07	28.11	1.15
935	32.94	1.07	28.01	1.15
936	32.82	1.07	28.05	1.15
937	32.88	1.07	28.02	1.15
938	32.79	1.07	27.78	1.15
939	32.7	1.07	27.54	1.15
940	32.61	1.07	27.54	1.15
941	33	1.07	27.54	1.15
942	32.94	1.07	27.41	1.15
943	32.85	1.07	27.38	1.15
944	32.6	1.07	27.32	1.15
945	32.55	1.07	27.29	1.15
946	32.7	1.07	27.23	1.15
947	32.49	1.07	27.14	1.15
948	32.7	1.07	26.96	1.15
949	32.64	1.07	27.02	1.15
950	32.58	0.9	26.99	1.24
951	32.43	0.9	26.96	1.24
952	32.15	0.9	26.9	1.24
953	32.1	0.9	26.81	1.24
954	32.1	0.9	26.72	1.24
955	32.1	0.9	26.75	1.24
956	32.04	0.9	26.75	1.24
957	32.04	0.9	26.63	1.24
958	32.01	0.9	26.6	1.24
959	32.06	0.9	26.57	1.24
960	32.25	0.9	26.5	1.24
961	32.1	0.9	26.44	1.24
962	31.95	0.9	26.38	1.24
963	31.86	0.9	26.32	1.24
964	31.56	0.9	26.35	1.24
965	31.61	0.9	26.23	1.24
966	31.5	0.9	26.17	1.24
967	31.73	0.9	26.11	1.24
968	31.73	0.9	26.11	1.24
969	31.58	0.9	26.05	1.24
970	31.37	0.9	26.08	1.24
971	31.49	0.9	26.08	1.24
972	31.61	0.9	26.11	1.24
973	31.61	0.9	26.05	1.24
974	31.61	0.9	26.02	1.24
975	31.61	0.97	25.96	1.03
976	31.54	0.97	25.9	1.03
977	31.15	0.97	25.83	1.03
978	31.09	0.97	25.77	1.03
979	31	0.97	25.69	1.03
980	31	0.97	25.71	1.03
981	31.21	0.97	25.63	1.03
982	31.09	0.97	25.65	1.03
983	31.02	0.97	25.53	1.03
984	30.96	0.97	25.38	1.03
985	30.83	0.97	25.35	1.03
986	30.67	0.97	25.27	1.03
987	30.59	0.97	25.23	1.03
988	30.61	0.97	25.23	1.03
989	30.55	0.97	25.2	1.03
990	30.7	0.97	25.08	1.03
991	30.59	0.97	25.08	1.03
992	30.59	0.97	24.96	1.03
993	30.65	0.97	24.78	1.03
994	30.16	0.97	24.96	1.03
995	30.26	0.97	24.98	1.03
996	30.26	0.97	24.98	1.03
997	30.31	0.97	24.87	1.03
998	30.27	0.97	24.71	1.03
999	30.22	0.97	24.71	1.03
1000	30.22	1.39	24.56	1.4
1001	30.31	1.39	24.5	1.4
1002	30.31	1.39	24.59	1.4
1003	30.3	1.39	24.56	1.4
1004	30.3	1.39	24.49	1.4
1005	30.52	1.39	24.4	1.4
1006	30.12	1.39	24.34	1.4
1007	29.81	1.39	24.28	1.4
1008	29.73	1.39	24.11	1.4
1009	29.64	1.39	24.13	1.4
1010	29.68	1.39	24.13	1.4
1011	29.68	1.39	24.16	1.4
1012	29.73	1.39	24	1.4
1013	29.68	1.39	23.96	1.4
1014	29.38	1.39	23.8	1.4
1015	29.38	1.39	23.78	1.4
1016	29.17	1.39	23.78	1.4
1017	29.34	1.39	23.71	1.4
1018	28.99	1.39	23.65	1.4
1019	29.23	1.39	23.65	1.4
1020	29.09	1.39	23.64	1.4
1021	29.04	1.39	23.61	1.4
1022	29.03	1.39	23.46	1.4
1023	29.14	1.39	23.46	1.4
1024	29.14	1.39	23.42	1.4
1025	29.04	1.18	23.31	1.25
1026	28.64	1.18	23.33	1.25
1027	28.45	1.18	23.23	1.25
1028	28.65	1.18	23.19	1.25
1029	28.72	1.18	23.25	1.25
1030	28.61	1.18	23.03	1.25
1031	28.56	1.18	22.98	1.25
1032	28.17	1.18	22.98	1.25
1033	28.17	1.18	22.75	1.25
1034	28.07	1.18	22.72	1.25
1035	28.12	1.18	22.79	1.25
1036	27.93	1.18	22.64	1.25
1037	28.08	1.18	22.57	1.25
1038	28.08	1.18	22.72	1.25
1039	27.93	1.18	22.51	1.25
1040	27.88	1.18	22.57	1.25
1041	27.83	1.18	22.39	1.25
1042	27.49	1.18	22.36	1.25
1043	27.54	1.18	22.32	1.25
1044	27.49	1.18	22.33	1.25
1045	27.59	1.18	22.22	1.25
1046	27.68	1.18	22.27	1.25
1047	27.54	1.18	22.27	1.25
1048	27.29	1.18	22.12	1.25
1049	27.54	1.18	22.12	1.25
1050	27.59	1.45	22.12	1.19
1051	27.49	1.45	22.08	1.19
1052	27.44	1.45	22.08	1.19
1053	27.54	1.45	22.05	1.19
1054	27.2	1.45	22.05	1.19
1055	27.35	1.45	21.78	1.19
1056	27.2	1.45	21.76	1.19
1057	27.05	1.45	21.64	1.19
1058	27.15	1.45	21.64	1.19
1059	27.1	1.45	21.47	1.19
1060	27.2	1.45	21.51	1.19
1061	27.1	1.45	21.43	1.19
1062	26.91	1.45	21.22	1.19
1063	26.96	1.45	21.33	1.19
1064	26.71	1.45	21.21	1.19
1065	26.57	1.45	21.14	1.19
1066	26.66	1.45	21.09	1.19
1067	26.42	1.45	21.05	1.19
1068	26.37	1.45	20.98	1.19
1069	26.08	1.45	20.9	1.19
1070	25.64	1.45	20.71	1.19
1071	25.39	1.45	20.57	1.19
1072	25.54	1.45	20.55	1.19
1073	25.49	1.45	20.55	1.19
1074	25.14	1.45	20.72	1.19
1075	25.1	2.49	20.51	1.61
1076	25.09	2.49	20.42	1.61
1077	25.14	2.49	20.4	1.61
1078	24.95	2.49	20.4	1.61
1079	25.1	2.49	20.34	1.61
1080	24.95	2.49	20.25	1.61
1081	25.09	2.49	20.1	1.61
1082	24.6	2.49	20.07	1.61
1083	24.79	2.49	19.98	1.61
1084	24.26	2.49	19.93	1.61
1085	24.35	2.49	19.88	1.61
1086	24.41	2.49	19.87	1.61
1087	24.35	2.49	19.76	1.61
1088	24.21	2.49	19.76	1.61
1089	24.42	2.49	19.69	1.61
1090	24.26	2.49	19.71	1.61
1091	24.32	2.49	19.69	1.61
1092	24.02	2.49	19.54	1.61
1093	24.11	2.49	19.58	1.61
1094	24.02	2.49	19.47	1.61
1095	24.11	2.49	19.5	1.61
1096	24.16	2.49	19.43	1.61
1097	24.06	2.49	19.41	1.61
1098	24.16	2.49	19.3	1.61
1099	23.87	2.49	19.3	1.61
1100	24.21	0.89	19.22	1.29
1101	23.86	0.89	19.11	1.29
1102	23.76	0.89	19.08	1.29
1103	23.66	0.89	19.04	1.29
1104	23.62	0.89	18.96	1.29
1105	23.42	0.89	18.89	1.29
1106	23.62	0.89	18.87	1.29
1107	23.57	0.89	18.8	1.29
1108	23.52	0.89	18.76	1.29
1109	23.23	0.89	18.72	1.29
1110	23.37	0.89	18.63	1.29
1111	23.13	0.89	18.57	1.29
1112	23.27	0.89	18.52	1.29
1113	23.27	0.89	18.48	1.29
1114	23.27	0.89	18.41	1.29
1115	23.27	0.89	18.33	1.29
1116	22.9	0.89	18.31	1.29
1117	23.28	0.89	18.22	1.29
1118	23.33	0.89	18.24	1.29
1119	22.98	0.89	18.2	1.29
1120	22.98	0.89	18.22	1.29
1121	22.94	0.89	18.15	1.29
1122	22.84	0.89	18.09	1.29
1123	22.87	0.89	18.04	1.29
1124	22.7	0.89	18	1.29
1125	22.55	1.66	17.94	1.28
1126	22.37	1.66	17.83	1.28
1127	22.48	1.66	17.74	1.28
1128	22.31	1.66	17.7	1.28
1129	22.37	1.66	17.63	1.28
1130	22.27	1.66	17.55	1.28
1131	22.13	1.66	17.59	1.28
1132	22.19	1.66	17.53	1.28
1133	22.19	1.66	17.48	1.28
1134	22.15	1.66	17.46	1.28
1135	22.19	1.66	17.31	1.28
1136	22.15	1.66	17.3	1.28
1137	21.99	1.66	17.3	1.28
1138	21.99	1.66	16.98	1.28
1139	21.94	1.66	17.17	1.28
1140	21.78	1.66	16.96	1.28
1141	21.82	1.66	16.94	1.28
1142	21.78	1.66	16.92	1.28
1143	21.99	1.66	16.96	1.28
1144	21.86	1.66	16.87	1.28
1145	21.66	1.66	16.84	1.28
1146	22.03	1.66	16.84	1.28
1147	21.47	1.66	16.81	1.28
1148	21.54	1.66	16.81	1.28
1149	21.47	1.66	16.79	1.28
1150	21.31	1.24	16.82	1.12
1151	21.25	1.24	16.66	1.12
1152	21.35	1.24	16.69	1.12
1153	21.5	1.24	16.69	1.12
1154	21.39	1.24	16.63	1.12
1155	21.25	1.24	16.52	1.12
1156	21.25	1.24	16.48	1.12
1157	21.29	1.24	16.42	1.12
1158	21.05	1.24	16.42	1.12
1159	20.86	1.24	16.22	1.12
1160	20.9	1.24	16.24	1.12
1161	20.9	1.24	16.26	1.12
1162	20.94	1.24	16.39	1.12
1163	21.05	1.24	16.27	1.12
1164	21.05	1.24	16.27	1.12
1165	21.25	1.24	16.27	1.12
1166	20.94	1.24	16.25	1.12
1167	21.01	1.24	16.27	1.12
1168	21.08	1.24	16.28	1.12
1169	21.08	1.24	16.28	1.12
1170	20.98	1.24	16.23	1.12
1171	20.76	1.24	16.22	1.12
1172	20.8	1.24	16.28	1.12
1173	20.9	1.24	16.23	1.12
1174	20.66	1.24	16.19	1.12
1175	20.45	0.86	16.13	0.69
1176	20.45	0.86	16.08	0.69
1177	20.59	0.86	15.98	0.69
1178	20.49	0.86	16.03	0.69
1179	20.35	0.86	16.06	0.69
1180	20.17	0.86	16.06	0.69
1181	20.24	0.86	16.07	0.69
1182	20.34	0.86	15.79	0.69
1183	20.59	0.86	15.79	0.69
1184	20.62	0.86	15.77	0.69
1185	20.52	0.86	15.67	0.69
1186	20.35	0.86	15.71	0.69
1187	20.49	0.86	15.64	0.69
1188	20.38	0.86	15.58	0.69
1189	20.45	0.86	15.49	0.69
1190	20.41	0.86	15.29	0.69
1191	20.31	0.86	15.39	0.69
1192	20.59	0.86	15.29	0.69
1193	20.41	0.86	15.32	0.69
1194	20.52	0.86	15.36	0.69
1195	20.11	0.86	15.54	0.69
1196	19.96	0.86	15.39	0.69
1197	20.17	0.86	15.09	0.69
1198	20.24	0.86	15.15	0.69
1199	19.85	0.86	15.35	0.69
1200	20.44	0.01	15.35	0.78
1201	20.38	0.01	15.37	0.78
1202	20.52	0.01	15.39	0.78
1203	20.27	0.01	15.33	0.78
1204	20.24	0.01	15.41	0.78
1205	20.24	0.01	15.37	0.78
1206	20.24	0.01	15.39	0.78
1207	20.17	0.01	15.39	0.78
1208	20.17	0.01	15.41	0.78
1209	20.27	0.01	15.34	0.78
1210	20.38	0.01	15.32	0.78
1211	20.38	0.01	15.39	0.78
1212	20.24	0.01	15.29	0.78
1213	20.4	0.01	15.49	0.78
1214	20.31	0.01	15.21	0.78
1215	20.25	0.01	15.42	0.78
1216	20.27	0.01	15.47	0.78
1217	20.13	0.01	15.42	0.78
1218	20.03	0.01	15.39	0.78
1219	20.21	0.01	15.39	0.78
1220	20.25	0.01	15.41	0.78
1221	20.24	0.01	15.34	0.78
1222	19.99	0.01	15.33	0.78
1223	20.24	0.01	15.4	0.78
1224	19.99	0.01	15.37	0.78
1225	19.99	0.45	15.35	0
1226	20.31	0.45	15.35	0
1227	20.38	0.45	15.24	0
1228	20.34	0.45	15.35	0
1229	20.24	0.45	15.35	0
1230	20.41	0.45	15.39	0
1231	20.38	0.45	15.41	0
1232	20.24	0.45	15.24	0
1233	20.34	0.45	15.26	0
1234	20.24	0.45	15.34	0
1235	20.24	0.45	15.32	0
1236	20.13	0.45	15.19	0
1237	20.13	0.45	15.27	0
1238	20.13	0.45	15.32	0
1239	20.17	0.45	15.24	0
1240	20.07	0.45	15.26	0
1241	20.17	0.45	15.29	0
1242	19.92	0.45	15.29	0
1243	19.96	0.45	15.13	0
1244	20.06	0.45	15.33	0
1245	20.3	0.45	15.35	0
1246	20.24	0.45	15.39	0
1247	20.31	0.45	15.37	0
1248	20.34	0.45	15.39	0
1249	20.31	0.45	15.41	0
1250	20.38	-0.39	15.42	-0.07
1251	20.16	-0.39	15.42	-0.07
1252	19.96	-0.39	15.29	-0.07
1253	20.21	-0.39	15.27	-0.07
1254	20.21	-0.39	15.34	-0.07
1255	20.11	-0.39	15.42	-0.07
1256	20.11	-0.39	15.39	-0.07
1257	19.99	-0.39	15.41	-0.07
1258	20.03	-0.39	15.34	-0.07
1259	20.13	-0.39	15.41	-0.07
1260	20.2	-0.39	15.32	-0.07
1261	20.06	-0.39	15.34	-0.07
1262	19.92	-0.39	15.34	-0.07
1263	19.99	-0.39	15.41	-0.07
1264	20.17	-0.39	15.49	-0.07
1265	20.03	-0.39	15.56	-0.07
1266	19.79	-0.39	15.71	-0.07
1267	19.79	-0.39	16.08	-0.07
1268	20.13	-0.39	16.09	-0.07
1269	20.07	-0.39	16.13	-0.07
1270	20.17	-0.39	16.15	-0.07
1271	20.17	-0.39	16.11	-0.07
1272	20.38	-0.39	16.15	-0.07
1273	20.52	-0.39	16.07	-0.07
1274	20.62	-0.39	16.13	-0.07
1275	20.72	-0.34	16.22	-0.8
1276	20.72	-0.34	16.2	-0.8
1277	20.66	-0.34	16.31	-0.8
1278	20.34	-0.34	16.31	-0.8
1279	20.59	-0.34	16.32	-0.8
1280	20.66	-0.34	16.35	-0.8
1281	20.7	-0.34	16.37	-0.8
1282	20.7	-0.34	16.46	-0.8
1283	20.7	-0.34	16.48	-0.8
1284	20.66	-0.34	16.44	-0.8
1285	20.7	-0.34	16.55	-0.8
1286	20.52	-0.34	16.63	-0.8
1287	20.8	-0.34	16.7	-0.8
1288	20.7	-0.34	16.72	-0.8
1289	20.84	-0.34	16.72	-0.8
1290	20.8	-0.34	16.78	-0.8
1291	20.86	-0.34	16.81	-0.8
1292	20.86	-0.34	16.76	-0.8
1293	20.8	-0.34	16.85	-0.8
1294	21.21	-0.34	16.92	-0.8
1295	21.21	-0.34	16.94	-0.8
1296	21.21	-0.34	16.92	-0.8
1297	21.21	-0.34	16.98	-0.8
1298	21.21	-0.34	17.01	-0.8
1299	21.13	-0.34	17.09	-0.8
1300	21.21	-0.49	17.12	-0.9
1301	21.35	-0.49	17.15	-0.9
1302	21.6	-0.49	17.15	-0.9
1303	21.84	-0.49	17.59	-0.9
1304	21.7	-0.49	17.59	-0.9
1305	21.64	-0.49	17.74	-0.9
1306	21.84	-0.49	17.85	-0.9
1307	21.84	-0.49	17.83	-0.9
1308	21.84	-0.49	18.01	-0.9
1309	22.19	-0.49	18.07	-0.9
1310	22.39	-0.49	18.13	-0.9
1311	22.15	-0.49	18.15	-0.9
1312	22.15	-0.49	18.22	-0.9
1313	22.19	-0.49	18.22	-0.9
1314	22.37	-0.49	18.3	-0.9
1315	22.49	-0.49	18.37	-0.9
1316	22.35	-0.49	18.48	-0.9
1317	22.41	-0.49	18.54	-0.9
1318	22.45	-0.49	18.65	-0.9
1319	22.54	-0.49	18.82	-0.9
1320	22.78	-0.49	18.8	-0.9
1321	22.94	-0.49	18.95	-0.9
1322	23.27	-0.49	19.01	-0.9
1323	23.14	-0.49	19.1	-0.9
1324	23.04	-0.49	19.15	-0.9
1325	23.27	-2.06	19.24	-2.12
1326	23.04	-2.06	19.28	-2.12
1327	23.47	-2.06	19.34	-2.12
1328	23.18	-2.06	19.41	-2.12
1329	23.47	-2.06	19.47	-2.12
1330	23.43	-2.06	19.53	-2.12
1331	23.76	-2.06	19.57	-2.12
1332	23.69	-2.06	19.67	-2.12
1333	23.59	-2.06	19.76	-2.12
1334	23.83	-2.06	19.76	-2.12
1335	23.79	-2.06	19.82	-2.12
1336	23.83	-2.06	19.81	-2.12
1337	23.93	-2.06	19.92	-2.12
1338	23.92	-2.06	19.99	-2.12
1339	23.92	-2.06	20.08	-2.12
1340	23.92	-2.06	20.2	-2.12
1341	23.87	-2.06	20.27	-2.12
1342	24.36	-2.06	20.32	-2.12
1343	24.36	-2.06	20.41	-2.12
1344	24.17	-2.06	20.52	-2.12
1345	24.42	-2.06	20.61	-2.12
1346	24.56	-2.06	20.68	-2.12
1347	24.65	-2.06	20.86	-2.12
1348	24.9	-2.06	20.83	-2.12
1349	24.7	-2.06	20.84	-2.12
1350	24.61	-1.34	20.92	-1.68
1351	24.74	-1.34	21.03	-1.68
1352	25.04	-1.34	21.08	-1.68
1353	25.14	-1.34	21.23	-1.68
1354	25.14	-1.34	21.19	-1.68
1355	25.05	-1.34	21.3	-1.68
1356	25.34	-1.34	21.37	-1.68
1357	25.78	-1.34	21.48	-1.68
1358	26.32	-1.34	21.52	-1.68
1359	26.03	-1.34	21.59	-1.68
1360	25.93	-1.34	21.62	-1.68
1361	26.37	-1.34	21.71	-1.68
1362	26.52	-1.34	21.9	-1.68
1363	26.71	-1.34	21.95	-1.68
1364	26.61	-1.34	22.04	-1.68
1365	26.52	-1.34	22.14	-1.68
1366	26.71	-1.34	22.23	-1.68
1367	26.76	-1.34	22.29	-1.68
1368	26.91	-1.34	22.27	-1.68
1369	27.01	-1.34	22.29	-1.68
1370	27.05	-1.34	22.41	-1.68
1371	27.15	-1.34	22.51	-1.68
1372	27.3	-1.34	22.55	-1.68
1373	27.2	-1.34	22.57	-1.68
1374	27.15	-1.34	22.72	-1.68
1375	27.3	-2.69	22.88	-1.96
1376	27.2	-2.69	22.85	-1.96
1377	27.49	-2.69	23.08	-1.96
1378	27.49	-2.69	23.12	-1.96
1379	27.44	-2.69	23.23	-1.96
1380	27.59	-2.69	23.27	-1.96
1381	27.39	-2.69	23.31	-1.96
1382	27.99	-2.69	23.42	-1.96
1383	27.83	-2.69	23.43	-1.96
1384	28.42	-2.69	23.47	-1.96
1385	28.62	-2.69	23.61	-1.96
1386	28.67	-2.69	23.76	-1.96
1387	28.62	-2.69	23.91	-1.96
1388	28.71	-2.69	23.98	-1.96
1389	28.9	-2.69	23.99	-1.96
1390	28.9	-2.69	24.16	-1.96
1391	28.85	-2.69	24.22	-1.96
1392	28.95	-2.69	24.29	-1.96
1393	29.14	-2.69	24.29	-1.96
1394	29	-2.69	24.34	-1.96
1395	28.95	-2.69	24.52	-1.96
1396	29.05	-2.69	24.44	-1.96
1397	29.35	-2.69	24.56	-1.96
1398	29.25	-2.69	24.65	-1.96
1399	29.5	-2.69	24.69	-1.96
1400	29.6	-2.3	24.87	-1.99
1401	29.74	-2.3	24.93	-1.99
1402	29.73	-2.3	24.99	-1.99
1403	29.73	-2.3	25.11	-1.99
1404	29.62	-2.3	25.21	-1.99
1405	29.83	-2.3	25.29	-1.99
1406	29.87	-2.3	25.41	-1.99
1407	29.97	-2.3	25.53	-1.99
1408	30.22	-2.3	25.54	-1.99
1409	30.22	-2.3	25.81	-1.99
1410	30.16	-2.3	25.81	-1.99
1411	30.57	-2.3	25.81	-1.99
1412	30.46	-2.3	25.93	-1.99
1413	30.2	-2.3	26.02	-1.99
1414	30.74	-2.3	26.14	-1.99
1415	30.69	-2.3	26.23	-1.99
1416	30.78	-2.3	26.23	-1.99
1417	30.76	-2.3	26.38	-1.99
1418	30.81	-2.3	26.66	-1.99
1419	31	-2.3	26.6	-1.99
1420	31.15	-2.3	26.44	-1.99
1421	31.09	-2.3	26.63	-1.99
1422	31.34	-2.3	26.69	-1.99
1423	31.49	-2.3	26.84	-1.99
1424	31.52	-2.3	26.93	-1.99
1425	31.52	-1.92	26.81	-1.94
1426	31.49	-1.92	27.02	-1.94
1427	31.67	-1.92	27.14	-1.94
1428	31.59	-1.92	27.26	-1.94
1429	31.59	-1.92	27.32	-1.94
1430	32.12	-1.92	27.5	-1.94
1431	31.76	-1.92	27.59	-1.94
1432	32.4	-1.92	27.69	-1.94
1433	32.43	-1.92	27.84	-1.94
1434	32.37	-1.92	28.14	-1.94
1435	32.35	-1.92	28.2	-1.94
1436	32.58	-1.92	28.23	-1.94
1437	32.43	-1.92	28.23	-1.94
1438	32.66	-1.92	28.2	-1.94
1439	32.49	-1.92	28.29	-1.94
1440	32.7	-1.92	28.31	-1.94
1441	32.58	-1.92	28.27	-1.94
1442	32.58	-1.92	28.35	-1.94
1443	32.58	-1.92	28.47	-1.94
1444	32.91	-1.92	28.43	-1.94
1445	32.82	-1.92	28.47	-1.94
1446	32.91	-1.92	28.5	-1.94
1447	32.91	-1.92	28.55	-1.94
1448	32.91	-1.92	28.55	-1.94
1449	33.36	-1.92	28.65	-1.94
1450	33.24	-1.72	28.6	-1.79
1451	33.48	-1.72	28.69	-1.79
1452	33.48	-1.72	28.87	-1.79
1453	33.42	-1.72	29.26	-1.79
1454	33.75	-1.72	29.28	-1.79
1455	33.75	-1.72	29.4	-1.79
1456	34.05	-1.72	29.49	-1.79
1457	34.05	-1.72	29.62	-1.79
1458	34.05	-1.72	29.68	-1.79
1459	34.14	-1.72	29.64	-1.79
1460	34.38	-1.72	29.85	-1.79
1461	34.35	-1.72	29.93	-1.79
1462	34.2	-1.72	29.98	-1.79
1463	34.26	-1.72	30.11	-1.79
1464	34.53	-1.72	30.09	-1.79
1465	34.61	-1.72	30.2	-1.79
1466	34.4	-1.72	30.31	-1.79
1467	34.61	-1.72	30.35	-1.79
1468	34.61	-1.72	30.42	-1.79
1469	34.73	-1.72	30.52	-1.79
1470	35.05	-1.72	30.62	-1.79
1471	35	-1.72	30.7	-1.79
1472	34.85	-1.72	30.76	-1.79
1473	34.88	-1.72	30.87	-1.79
1474	35.29	-1.72	31	-1.79
1475	35.29	-2.05	31.07	-2.47
1476	35.29	-2.05	31.16	-2.47
1477	35.53	-2.05	31.28	-2.47
1478	35.61	-2.05	31.37	-2.47
1479	35.76	-2.05	31.44	-2.47
1480	35.53	-2.05	31.52	-2.47
1481	35.82	-2.05	31.55	-2.47
1482	35.97	-2.05	31.61	-2.47
1483	35.91	-2.05	31.63	-2.47
1484	35.97	-2.05	31.78	-2.47
1485	35.97	-2.05	31.82	-2.47
1486	36.06	-2.05	31.9	-2.47
1487	35.97	-2.05	32.04	-2.47
1488	36.08	-2.05	32.1	-2.47
1489	36.13	-2.05	32.14	-2.47
1490	36.34	-2.05	32.27	-2.47
1491	36.42	-2.05	32.33	-2.47
1492	36.4	-2.05	32.4	-2.47
1493	36.47	-2.05	32.48	-2.47
1494	36.7	-2.05	32.61	-2.47
1495	36.76	-2.05	32.74	-2.47
1496	36.91	-2.05	32.83	-2.47
1497	37	-2.05	32.89	-2.47
1498	37	-2.05	33.35	-2.47
1499	37.32	-2.05	33.36	-2.47
1500	37.23	-1.94	33.45	-2.38
1501	37.55	-1.94	33.47	-2.38
1502	37.72	-1.94	33.58	-2.38
1503	37.72	-1.94	33.58	-2.38
1504	37.87	-1.94	33.62	-2.38
1505	37.63	-1.94	33.67	-2.38
1506	37.67	-1.94	33.76	-2.38
1507	38.18	-1.94	33.71	-2.38
1508	38.18	-1.94	33.9	-2.38
1509	38.26	-1.94	33.93	-2.38
1510	38.12	-1.94	34.06	-2.38
1511	38.35	-1.94	34.12	-2.38
1512	38.43	-1.94	34.08	-2.38
1513	38.33	-1.94	34.25	-2.38
1514	38.28	-1.94	34.25	-2.38
1515	38.35	-1.94	34.3	-2.38
1516	38.68	-1.94	34.38	-2.38
1517	38.63	-1.94	34.4	-2.38
1518	38.81	-1.94	34.45	-2.38
1519	38.82	-1.94	34.94	-2.38
1520	38.91	-1.94	34.94	-2.38
1521	39.28	-1.94	35.05	-2.38
1522	39.44	-1.94	35.14	-2.38
1523	39.43	-1.94	35.27	-2.38
1524	39.42	-1.94	35.33	-2.38
1525	39.19	-1.96	35.33	-1.88
1526	39.48	-1.96	35.48	-1.88
1527	39.79	-1.96	35.5	-1.88
1528	39.86	-1.96	35.55	-1.88
1529	39.71	-1.96	35.64	-1.88
1530	39.63	-1.96	35.7	-1.88
1531	39.79	-1.96	35.83	-1.88
1532	40.01	-1.96	35.94	-1.88
1533	40.02	-1.96	36.08	-1.88
1534	40.49	-1.96	36.17	-1.88
1535	40.56	-1.96	36.24	-1.88
1536	40.34	-1.96	36.26	-1.88
1537	40.56	-1.96	36.37	-1.88
1538	40.54	-1.96	36.45	-1.88
1539	40.92	-1.96	36.52	-1.88
1540	41	-1.96	36.61	-1.88
1541	40.93	-1.96	36.75	-1.88
1542	41.07	-1.96	36.78	-1.88
1543	41.36	-1.96	36.95	-1.88
1544	41.67	-1.96	37	-1.88
1545	41.52	-1.96	37.1	-1.88
1546	41.67	-1.96	37.18	-1.88
1547	42.11	-1.96	37.35	-1.88
1548	42.18	-1.96	37.39	-1.88
1549	42.04	-1.96	37.7	-1.88
1550	42.11	-2.92	37.78	-2.45
1551	42.19	-2.92	37.78	-2.45
1552	42.7	-2.92	37.85	-2.45
1553	42.63	-2.92	37.89	-2.45
1554	42.7	-2.92	38	-2.45
1555	42.86	-2.92	38.02	-2.45
1556	42.93	-2.92	38.19	-2.45
1557	43.3	-2.92	38.22	-2.45
1558	43.23	-2.92	38.3	-2.45
1559	43.23	-2.92	38.3	-2.45
1560	43.23	-2.92	38.32	-2.45
1561	43.52	-2.92	38.36	-2.45
1562	43.97	-2.92	38.45	-2.45
1563	44.04	-2.92	38.84	-2.45
1564	44.41	-2.92	38.93	-2.45
1565	44.41	-2.92	39.03	-2.45
1566	44.26	-2.92	39.12	-2.45
1567	44.49	-2.92	39.23	-2.45
1568	44.33	-2.92	39.33	-2.45
1569	44.78	-2.92	39.51	-2.45
1570	45.07	-2.92	39.52	-2.45
1571	45	-2.92	39.62	-2.45
1572	45.07	-2.92	39.71	-2.45
1573	44.93	-2.92	39.78	-2.45
1574	45.3	-2.92	39.8	-2.45
1575	45.37	-3.26	39.93	-2.15
1576	45.3	-3.26	39.98	-2.15
1577	45.37	-3.26	40.06	-2.15
1578	45.22	-3.26	40.17	-2.15
1579	45.74	-3.26	40.27	-2.15
1580	45.81	-3.26	40.36	-2.15
1581	45.74	-3.26	40.46	-2.15
1582	46.11	-3.26	40.6	-2.15
1583	46.03	-3.26	40.6	-2.15
1584	46.11	-3.26	40.8	-2.15
1585	46.4	-3.26	40.85	-2.15
1586	46.47	-3.26	40.94	-2.15
1587	46.4	-3.26	41.07	-2.15
1588	46.33	-3.26	41.22	-2.15
1589	46.7	-3.26	41.36	-2.15
1590	46.7	-3.26	41.47	-2.15
1591	47.14	-3.26	41.47	-2.15
1592	47.14	-3.26	41.61	-2.15
1593	47.21	-3.26	41.65	-2.15
1594	47.29	-3.26	41.74	-2.15
1595	47.21	-3.26	41.79	-2.15
1596	47.28	-3.26	41.98	-2.15
1597	47.66	-3.26	42.03	-2.15
1598	47.66	-3.26	42.17	-2.15
1599	47.96	-3.26	42.22	-2.15
1600	47.8	-2.43	42.26	-2.33
1601	48.1	-2.43	42.41	-2.33
1602	47.95	-2.43	42.46	-2.33
1603	48.11	-2.43	42.6	-2.33
1604	48.25	-2.43	42.64	-2.33
1605	48.39	-2.43	42.74	-2.33
1606	48.54	-2.43	42.83	-2.33
1607	48.4	-2.43	42.93	-2.33
1608	48.39	-2.43	43.03	-2.33
1609	48.84	-2.43	43.17	-2.33
1610	48.84	-2.43	43.21	-2.33
1611	48.84	-2.43	43.27	-2.33
1612	48.99	-2.43	43.41	-2.33
1613	48.99	-2.43	43.45	-2.33
1614	49.22	-2.43	43.59	-2.33
1615	49.59	-2.43	43.68	-2.33
1616	49.38	-2.43	43.73	-2.33
1617	49.51	-2.43	43.83	-2.33
1618	49.44	-2.43	43.82	-2.33
1619	49.81	-2.43	43.87	-2.33
1620	49.75	-2.43	43.96	-2.33
1621	49.75	-2.43	44.01	-2.33
1622	49.75	-2.43	44.15	-2.33
1623	49.9	-2.43	44.44	-2.33
1624	49.98	-2.43	44.48	-2.33
1625	49.98	-2.18	44.48	-2.22
1626	49.91	-2.18	44.58	-2.22
1627	50.29	-2.18	44.53	-2.22
1628	50.29	-2.18	44.62	-2.22
1629	49.97	-2.18	44.67	-2.22
1630	50.48	-2.18	44.62	-2.22
1631	50.52	-2.18	44.72	-2.22
1632	50.5	-2.18	44.86	-2.22
1633	50.56	-2.18	44.91	-2.22
1634	50.81	-2.18	44.95	-2.22
1635	50.81	-2.18	45	-2.22
1636	51.13	-2.18	45.09	-2.22
1637	51.04	-2.18	45.09	-2.22
1638	51.11	-2.18	45.19	-2.22
1639	51.24	-2.18	45.19	-2.22
1640	51.12	-2.18	45.24	-2.22
1641	51.24	-2.18	45.28	-2.22
1642	50.94	-2.18	45.75	-2.22
1643	51.19	-2.18	45.8	-2.22
1644	51.54	-2.18	45.89	-2.22
1645	51.84	-2.18	45.99	-2.22
1646	51.49	-2.18	46.03	-2.22
1647	51.71	-2.18	46.22	-2.22
1648	51.52	-2.18	46.22	-2.22
1649	51.87	-2.18	46.36	-2.22
1650	52.02	-2.04	46.4	-1.92
1651	52.02	-2.04	46.5	-1.92
1652	52.24	-2.04	46.59	-1.92
1653	51.79	-2.04	46.73	-1.92
1654	52.22	-2.04	46.78	-1.92
1655	52.09	-2.04	46.88	-1.92
1656	51.96	-2.04	47.02	-1.92
1657	51.89	-2.04	47.06	-1.92
1658	52.55	-2.04	47.21	-1.92
1659	52.08	-2.04	47.3	-1.92
1660	52.51	-2.04	47.4	-1.92
1661	52.61	-2.04	47.49	-1.92
1662	52.53	-2.04	47.53	-1.92
1663	52.92	-2.04	47.63	-1.92
1664	53.07	-2.04	47.68	-1.92
1665	52.92	-2.04	47.73	-1.92
1666	52.48	-2.04	47.68	-1.92
1667	53.52	-2.04	47.82	-1.92
1668	53.07	-2.04	48	-1.92
1669	52.98	-2.04	48.17	-1.92
1670	53.07	-2.04	48.2	-1.92
1671	53.07	-2.04	48.28	-1.92
1672	53.61	-2.04	48.42	-1.92
1673	53.41	-2.04	48.53	-1.92
1674	53.22	-2.04	48.66	-1.92
1675	52.98	-0.96	48.8	-2.4
1676	53.11	-0.96	48.94	-2.4
1677	53.71	-0.96	49.03	-2.4
1678	54.51	-0.96	49.18	-2.4
1679	53.75	-0.96	49.22	-2.4
1680	53.43	-0.96	49.31	-2.4
1681	54.46	-0.96	49.36	-2.4
1682	54.04	-0.96	49.55	-2.4
1683	55.1	-0.96	49.73	-2.4
1684	54.53	-0.96	49.83	-2.4
1685	54.68	-0.96	49.87	-2.4
1686	53.97	-0.96	49.84	-2.4
1687	55.43	-0.96	50.07	-2.4
1688	54.65	-0.96	50.15	-2.4
1689	54.54	-0.96	50.15	-2.4
1690	55.64	-0.96	50.3	-2.4
1691	55.84	-0.96	50.39	-2.4
1692	55.46	-0.96	50.48	-2.4
1693	55.9	-0.96	50.58	-2.4
1694	56.31	-0.96	50.63	-2.4
1695	56.07	-0.96	50.66	-2.4
1696	56.02	-0.96	50.74	-2.4
1697	56.07	-0.96	50.89	-2.4
1698	56.13	-0.96	51.07	-2.4
1699	56.6	-0.96	51.2	-2.4
1700	56.72	-3.74	51.35	-2.55
1701	56.9	-3.74	51.41	-2.55
1702	57.34	-3.74	51.54	-2.55
1703	57.07	-3.74	51.69	-2.55
1704	57.33	-3.74	51.82	-2.55
1705	57.48	-3.74	51.92	-2.55
1706	57.43	-3.74	52.02	-2.55
1707	57.75	-3.74	52.13	-2.55
1708	57.89	-3.74	52.15	-2.55
1709	57.69	-3.74	52.11	-2.55
1710	57.71	-3.74	52.22	-2.55
1711	57.83	-3.74	52.5	-2.55
1712	58.17	-3.74	52.55	-2.55
1713	58.18	-3.74	52.76	-2.55
1714	58.62	-3.74	52.85	-2.55
1715	58.35	-3.74	52.89	-2.55
1716	58.78	-3.74	52.99	-2.55
1717	58.78	-3.74	53	-2.55
1718	58.96	-3.74	53.25	-2.55
1719	58.91	-3.74	53.26	-2.55
1720	58.91	-3.74	53.12	-2.55
1721	59.22	-3.74	53.17	-2.55
1722	59.38	-3.74	53.5	-2.55
1723	59.34	-3.74	53.92	-2.55
1724	59.45	-3.74	53.72	-2.55
1725	59.43	-2.71	53.91	-2.56
1726	59.8	-2.71	53.96	-2.56
1727	59.9	-2.71	54.04	-2.56
1728	59.9	-2.71	54.05	-2.56
1729	60.1	-2.71	54.14	-2.56
1730	59.99	-2.71	54.27	-2.56
1731	60.06	-2.71	54.36	-2.56
1732	60.28	-2.71	54.38	-2.56
1733	60.42	-2.71	54.42	-2.56
1734	60.19	-2.71	54.52	-2.56
1735	60.28	-2.71	54.6	-2.56
1736	60.46	-2.71	54.69	-2.56
1737	60.84	-2.71	54.85	-2.56
1738	61.21	-2.71	54.71	-2.56
1739	61.18	-2.71	54.76	-2.56
1740	61.22	-2.71	55.18	-2.56
1741	61.36	-2.71	55.27	-2.56
1742	61.21	-2.71	55.34	-2.56
1743	61.31	-2.71	55.42	-2.56
1744	61.59	-2.71	55.55	-2.56
1745	61.59	-2.71	55.69	-2.56
1746	61.88	-2.71	55.69	-2.56
1747	62.02	-2.71	55.8	-2.56
1748	61.83	-2.71	55.91	-2.56
1749	61.88	-2.71	55.93	-2.56
1750	61.88	-2.45	56.02	-2.11
1751	62.21	-2.45	56.13	-2.11
1752	62.35	-2.45	56.24	-2.11
1753	62.16	-2.45	56.33	-2.11
1754	62.49	-2.45	56.4	-2.11
1755	62.12	-2.45	56.56	-2.11
1756	62.22	-2.45	56.58	-2.11
1757	62.78	-2.45	56.71	-2.11
1758	62.73	-2.45	56.82	-2.11
1759	63.11	-2.45	56.89	-2.11
1760	63.06	-2.45	57.02	-2.11
1761	62.97	-2.45	57.18	-2.11
1762	62.97	-2.45	57.22	-2.11
1763	62.92	-2.45	57.28	-2.11
1764	63.62	-2.45	57.42	-2.11
1765	63.58	-2.45	57.49	-2.11
1766	63.91	-2.45	57.58	-2.11
1767	64	-2.45	57.67	-2.11
1768	64.05	-2.45	57.78	-2.11
1769	63.81	-2.45	57.84	-2.11
1770	63.76	-2.45	57.96	-2.11
1771	63.95	-2.45	58.1	-2.11
1772	64.37	-2.45	58.26	-2.11
1773	64.66	-2.45	58.42	-2.11
1774	64.98	-2.45	58.45	-2.11
1775	64.65	-2.77	58.56	-2.54
1776	64.7	-2.77	58.6	-2.54
1777	64.79	-2.77	58.69	-2.54
1778	64.7	-2.77	58.81	-2.54
1779	65.17	-2.77	58.9	-2.54
1780	65.5	-2.77	59.04	-2.54
1781	65.5	-2.77	59.05	-2.54
1782	65.55	-2.77	59.11	-2.54
1783	65.64	-2.77	59.26	-2.54
1784	65.78	-2.77	59.32	-2.54
1785	65.69	-2.77	59.45	-2.54
1786	65.59	-2.77	59.53	-2.54
1787	65.77	-2.77	59.62	-2.54
1788	65.72	-2.77	59.65	-2.54
1789	66.25	-2.77	59.73	-2.54
1790	66.14	-2.77	59.83	-2.54
1791	66.1	-2.77	59.95	-2.54
1792	66.44	-2.77	60.07	-2.54
1793	66.4	-2.77	60.06	-2.54
1794	66.48	-2.77	60.27	-2.54
1795	66.72	-2.77	60.25	-2.54
1796	66.72	-2.77	60.31	-2.54
1797	66.99	-2.77	60.43	-2.54
1798	67.05	-2.77	60.43	-2.54
1799	66.9	-2.77	60.67	-2.54
1800	66.9	-2.25	60.69	-2.13
1801	66.94	-2.25	60.89	-2.13
1802	66.86	-2.25	60.87	-2.13
1803	66.94	-2.25	60.98	-2.13
1804	67.05	-2.25	61.01	-2.13
1805	66.94	-2.25	61.07	-2.13
1806	67.23	-2.25	61.14	-2.13
1807	67.6	-2.25	61.27	-2.13
1808	67.52	-2.25	61.57	-2.13
1809	67.52	-2.25	61.6	-2.13
1810	67.36	-2.25	61.6	-2.13
1811	67.75	-2.25	61.66	-2.13
1812	67.98	-2.25	61.74	-2.13
1813	68.04	-2.25	61.74	-2.13
1814	67.79	-2.25	61.8	-2.13
1815	68.14	-2.25	61.86	-2.13
1816	68.32	-2.25	61.95	-2.13
1817	68.41	-2.25	62.01	-2.13
1818	68.41	-2.25	62.01	-2.13
1819	68.22	-2.25	62.07	-2.13
1820	68.26	-2.25	62.07	-2.13
1821	68.78	-2.25	62.15	-2.13
1822	68.78	-2.25	62.18	-2.13
1823	68.82	-2.25	62.18	-2.13
1824	68.76	-2.25	62.27	-2.13
1825	68.78	-1.88	62.74	-2.05
1826	68.86	-1.88	62.79	-2.05
1827	69.21	-1.88	62.88	-2.05
1828	69.25	-1.88	62.94	-2.05
1829	69.25	-1.88	63	-2.05
1830	69.15	-1.88	63.09	-2.05
1831	69.41	-1.88	63.11	-2.05
1832	69.46	-1.88	63.17	-2.05
1833	69.54	-1.88	63.29	-2.05
1834	69.98	-1.88	63.35	-2.05
1835	69.97	-1.88	63.32	-2.05
1836	69.98	-1.88	63.41	-2.05
1837	69.65	-1.88	63.49	-2.05
1838	70.04	-1.88	63.64	-2.05
1839	69.95	-1.88	63.67	-2.05
1840	70.01	-1.88	63.76	-2.05
1841	70.04	-1.88	63.76	-2.05
1842	70.28	-1.88	63.84	-2.05
1843	70.02	-1.88	63.84	-2.05
1844	70.37	-1.88	63.87	-2.05
1845	70.34	-1.88	63.99	-2.05
1846	70.48	-1.88	64.08	-2.05
1847	70.84	-1.88	64.22	-2.05
1848	71.13	-1.88	64.37	-2.05
1849	71.47	-1.88	64.51	-2.05
1850	70.78	-2	64.6	-1.86
1851	71.5	-2	64.6	-1.86
1852	71.23	-2	64.75	-1.86
1853	71.17	-2	64.89	-1.86
1854	71.47	-2	65.04	-1.86
1855	71.47	-2	65.12	-1.86
1856	71.47	-2	65.22	-1.86
1857	71.66	-2	65.3	-1.86
1858	71.43	-2	65.39	-1.86
1859	72.13	-2	65.53	-1.86
1860	72.42	-2	65.62	-1.86
1861	72.16	-2	65.67	-1.86
1862	72.19	-2	65.88	-1.86
1863	72.09	-2	65.93	-1.86
1864	72.19	-2	66.02	-1.86
1865	72.19	-2	66.14	-1.86
1866	72.71	-2	66.26	-1.86
1867	73.08	-2	66.7	-1.86
1868	72.74	-2	66.75	-1.86
1869	73.48	-2	66.8	-1.86
1870	73.34	-2	66.72	-1.86
1871	73.28	-2	66.8	-1.86
1872	73.21	-2	66.93	-1.86
1873	73.31	-2	67.01	-1.86
1874	73.68	-2	67.05	-1.86
1875	73.61	-2.83	67.13	-2.53
1876	73.68	-2.83	67.08	-2.53
1877	73.68	-2.83	67.1	-2.53
1878	73.65	-2.83	67.44	-2.53
1879	74.04	-2.83	67.6	-2.53
1880	74.01	-2.83	67.57	-2.53
1881	74.31	-2.83	67.66	-2.53
1882	74.44	-2.83	67.86	-2.53
1883	74.62	-2.83	67.91	-2.53
1884	75.05	-2.83	68.22	-2.53
1885	74.72	-2.83	68.32	-2.53
1886	74.95	-2.83	68.39	-2.53
1887	74.95	-2.83	68.51	-2.53
1888	74.7	-2.83	68.56	-2.53
1889	75	-2.83	68.74	-2.53
1890	74.93	-2.83	68.81	-2.53
1891	75.26	-2.83	68.93	-2.53
1892	75.58	-2.83	69.03	-2.53
1893	75.63	-2.83	69.18	-2.53
1894	76.04	-2.83	69.26	-2.53
1895	75.96	-2.83	69.44	-2.53
1896	75.94	-2.83	69.57	-2.53
1897	75.96	-2.83	69.63	-2.53
1898	75.81	-2.83	69.73	-2.53
1899	76.12	-2.83	69.86	-2.53
1900	76.22	-2.61	69.94	-2.81
1901	76.57	-2.61	70.11	-2.81
1902	76.7	-2.61	70.23	-2.81
1903	76.8	-2.61	70.27	-2.81
1904	76.95	-2.61	70.33	-2.81
1905	77.23	-2.61	70.46	-2.81
1906	77.21	-2.61	70.6	-2.81
1907	77.72	-2.61	70.7	-2.81
1908	77.66	-2.61	70.72	-2.81
1909	77.66	-2.61	70.86	-2.81
1910	77.54	-2.61	70.95	-2.81
1911	77.51	-2.61	71.01	-2.81
1912	77.99	-2.61	71.09	-2.81
1913	77.99	-2.61	71.24	-2.81
1914	78.34	-2.61	71.4	-2.81
1915	78.51	-2.61	71.57	-2.81
1916	78.51	-2.61	71.67	-2.81
1917	78.63	-2.61	71.73	-2.81
1918	78.55	-2.61	71.77	-2.81
1919	78.73	-2.61	71.87	-2.81
1920	79.04	-2.61	71.96	-2.81
1921	79.26	-2.61	72.41	-2.81
1922	79.45	-2.61	72.39	-2.81
1923	79.45	-2.61	72.53	-2.81
1924	79.43	-2.61	72.53	-2.81
1925	79.31	-3.09	72.58	-2.64
1926	79.47	-3.09	72.66	-2.64
1927	79.43	-3.09	72.66	-2.64
1928	79.33	-3.09	72.74	-2.64
1929	79.66	-3.09	72.8	-2.64
1930	79.66	-3.09	72.95	-2.64
1931	79.85	-3.09	72.96	-2.64
1932	79.97	-3.09	72.95	-2.64
1933	79.99	-3.09	72.96	-2.64
1934	80.42	-3.09	72.96	-2.64
1935	80.19	-3.09	73.01	-2.64
1936	80.42	-3.09	73.44	-2.64
1937	80.42	-3.09	73.42	-2.64
1938	80.38	-3.09	73.56	-2.64
1939	80.74	-3.09	73.65	-2.64
1940	80.85	-3.09	73.73	-2.64
1941	80.81	-3.09	73.82	-2.64
1942	80.83	-3.09	73.92	-2.64
1943	80.62	-3.09	73.98	-2.64
1944	81.33	-3.09	74.13	-2.64
1945	81.23	-3.09	74.21	-2.64
1946	81.66	-3.09	74.33	-2.64
1947	81.43	-3.09	74.48	-2.64
1948	81.24	-3.09	74.54	-2.64
1949	81.31	-3.09	74.6	-2.64
1950	81.33	-2.02	74.66	-2.08
1951	82.12	-2.02	74.7	-2.08
1952	82.23	-2.02	74.74	-2.08
1953	82.23	-2.02	74.95	-2.08
1954	82.12	-2.02	75.06	-2.08
1955	81.74	-2.02	75.13	-2.08
1956	82.52	-2.02	75.19	-2.08
1957	82.41	-2.02	75.25	-2.08
1958	82.45	-2.02	75.32	-2.08
1959	82.42	-2.02	75.38	-2.08
1960	82.55	-2.02	75.46	-2.08
1961	82.54	-2.02	75.51	-2.08
1962	82.91	-2.02	75.57	-2.08
1963	82.74	-2.02	75.92	-2.08
1964	82.77	-2.02	75.96	-2.08
1965	82.68	-2.02	75.96	-2.08
1966	83.15	-2.02	76.01	-2.08
1967	83.36	-2.02	75.96	-2.08
1968	83.25	-2.02	76.01	-2.08
1969	83.12	-2.02	76.04	-2.08
1970	83.36	-2.02	76.17	-2.08
1971	83.56	-2.02	76.11	-2.08
1972	83.78	-2.02	76.14	-2.08
1973	83.97	-2.02	76.15	-2.08
1974	84.18	-2.02	76.17	-2.08
1975	84.39	-3.06	76.23	-1.57
1976	84.39	-3.06	76.28	-1.57
1977	84.18	-3.06	76.3	-1.57
1978	84.22	-3.06	76.63	-1.57
1979	84.12	-3.06	76.76	-1.57
1980	84.51	-3.06	76.95	-1.57
1981	84.5	-3.06	76.96	-1.57
1982	84.72	-3.06	77.1	-1.57
1983	84.82	-3.06	77.15	-1.57
1984	85.25	-3.06	77.34	-1.57
1985	85.25	-3.06	77.47	-1.57
1986	85.26	-3.06	77.47	-1.57
1987	85.25	-3.06	77.56	-1.57
1988	85.26	-3.06	77.63	-1.57
1989	85.79	-3.06	77.72	-1.57
1990	85.68	-3.06	77.75	-1.57
1991	85.89	-3.06	77.83	-1.57
1992	85.89	-3.06	77.99	-1.57
1993	85.56	-3.06	77.99	-1.57
1994	86.31	-3.06	78.1	-1.57
1995	85.8	-3.06	78.13	-1.57
1996	85.99	-3.06	78.1	-1.57
1997	86.31	-3.06	78.23	-1.57
1998	86	-3.06	78.24	-1.57
[truncated: 11,993 more rows]
