# Supplementary material for: Maximal response to a mechanical leader at critical group size in ant collectives
Source: Nat Commun. 2025 Jul 1;16:5983. doi: 10.1038/s41467-025-61158-6 (PMC12219395; doi:10.1038/s41467-025-61158-6)
Supplement: Supplementary file 6 — Source Data [file 41467_2025_61158_MOESM6_ESM.zip › data/fig5_exp_response.txt]

exp_data_points = [3	18	34	54]
exp_data_values = [0.62	1	0.7	0.2]
yerr = [0.14	0.08	0.06	0.03]
xerr = [1	3	6	8]
