# Supplementary material for: Maximal response to a mechanical leader at critical group size in ant collectives
Source: Nat Commun. 2025 Jul 1;16:5983. doi: 10.1038/s41467-025-61158-6 (PMC12219395; doi:10.1038/s41467-025-61158-6)
Supplement: Supplementary file 6 — Source Data [file 41467_2025_61158_MOESM6_ESM.zip › data/fig4_exp.xlsx]

## Sheet: responseDataExp0_25cm
file_name	start_time	end_time	max_angleDiff	response	next_change	change_type
S4560004	177.75	179.887	4	Yes	200	reverses
S4560004	227.05	231.213	3.5	Yes	248.8	reverses
S4560004	283.4	285.65	3.7	Yes	0	continues
S4560004	322.615	323.099	3.4	Yes	0	continues
S4560004	358.2	359.55	3	Yes	370.8	reverses
S4560004	495.27	498.127	2.8	Yes	0	continues
S4560007	83.3	85.325	1.16	Yes	94.4	reverses
S4560007	101.5	104.875	2.95	Yes	122	reverses
S4560007	131.05	133.412	1.439	Yes	0	continues
S4560007	163.75	164.988	0.54	Yes	0	continues
S4560007	188.4	190.2	1.24	Yes	211.2	reverses
S4560007	308.85	311.663	2.12	Yes	0	continues
S4560007	339.35	343.288	1.7	Yes	375.6	reverses
S4560007	395.3	398.225	1.77	Yes	432	reverses
S4560007	451.95	454.538	2.16	Yes	0	continues
S4560007	481	483.25	1.07	Yes	504.4	reverses
S4560007	537.25	539.163	1.04	Yes	0	continues
S4560008	24.65	27.9125	2.3	Yes	66.44	reverses
S4560008	102.3	104.775	2.29	Yes	0	continues
S4560008	168.65	171.012	1.85	Yes	190.44	reverses
S4560008	207.6	211.2	3.88	Yes	0	continues
S4560008	237.35	239.488	2.76	Yes	0	continues
S4560008	259.3	263.125	3.7	Yes	274.88	reverses
S4560008	280.9	282.925	1.67	Yes	305.08	reverses
S4560008	318.5	321.425	3.68	Yes	331.2	reverses
S4560008	336.7	338.275	1.4	Yes	0	continues
S4560008	358.6	360.85	2.31	Yes	0	continues
S4560008	397.35	399.488	2.46	Yes	0	continues
S4560008	449.8	452.05	1.77	Yes	0	continues
S4560008	470.25	472.613	1.88	Yes	0	continues
S4560008	499.05	501.413	2.67	Yes	0	continues

## Sheet: responseDataExp0_5cm
file_name	start_time	end_time	max_angleDiff	response	next_change	change_type
S4560004	177.75	179.887	4	Yes	200	reverses
S4560004	227.05	231.213	3.5	Yes	248.8	reverses
S4560004	283.4	285.65	3.7	Yes	0	continues
S4560004	322.615	323.099	3.4	Yes	0	continues
S4560004	358.2	359.55	3	Yes	370.8	reverses
S4560004	495.27	498.127	2.8	Yes	0	continues
S4560007	83.3	85.325	1.16	Yes	94.4	reverses
S4560007	101.5	104.875	2.95	Yes	122	reverses
S4560007	131.05	133.412	1.439	Yes	0	continues
S4560007	163.75	164.988	0.54	Yes	0	continues
S4560007	188.4	190.2	1.24	Yes	211.2	reverses
S4560007	308.85	311.663	2.12	Yes	0	continues
S4560007	339.35	343.288	1.7	Yes	375.6	reverses
S4560007	395.3	398.225	1.77	Yes	432	reverses
S4560007	451.95	454.538	2.16	Yes	0	continues
S4560007	481	483.25	1.07	Yes	504.4	reverses
S4560007	537.25	539.163	1.04	Yes	0	continues
S4560008	24.65	27.9125	2.3	Yes	66.44	reverses
S4560008	102.3	104.775	2.29	Yes	0	continues
S4560008	168.65	171.012	1.85	Yes	190.44	reverses
S4560008	207.6	211.2	3.88	Yes	0	continues
S4560008	237.35	239.488	2.76	Yes	0	continues
S4560008	259.3	263.125	3.7	Yes	274.88	reverses
S4560008	280.9	282.925	1.67	Yes	305.08	reverses
S4560008	318.5	321.425	3.68	Yes	331.2	reverses
S4560008	336.7	338.275	1.4	Yes	0	continues
S4560008	358.6	360.85	2.31	Yes	0	continues
S4560008	397.35	399.488	2.46	Yes	0	continues
S4560008	449.8	452.05	1.77	Yes	0	continues
S4560008	470.25	472.613	1.88	Yes	0	continues
S4560008	499.05	501.413	2.67	Yes	0	continues

## Sheet: responseDataExp1cm
file_name	start_time	end_time	max_angleDiff	response
S4480002	57.1	59.3	3.4952	No
S4480002	67.1	69.3	3.2	No
S4480002	76.5	80.4	3.8952	No
S4480002	194.8	196.2	2.3	No
S4480002	320.3	323.4	5.4	No
S4480002	330.8	333.6	4.1	No
S4480002	341.88	345.12	4.9168	No
S4480002	350.8	353	5.8	Yes
S4480002	476.3	479	2.2	No
S4480002	488.6	491.3	2.4	No
S4480002	499.1	501.9	1.5	No
S4480002	509.1	510.8	2.2	No
S4480002	526.3	528.2	3.8	Yes
S4480003	198.1	200.1	2.1	No
S4480003	210.3	212.6	5.6	Yes
S4480003	349.5	353.84	3.7926	No
S4480004	34.5	37.3	1.1	No
S4480004	45.7	49.1	1.3	No
S4480004	141.2	146.2	5.3	No
S4480004	157	162	4.7	No
S4480004	292.4	294.7	5.6	Yes
S4480004	398.1	400.4	5.4	Yes
S4480004	524.6	527.4	5.7	Yes
S4480006	78.4	80.1	4.3	Yes
S4480006	205.5	208.3	3.5	Yes
S4480006	359.1	361.6	3.2	Yes
S4480006	477.8	481.8	3.4	Yes
S4490003	136.1	138.9	4.6	Yes
S4490003	166.4	168.6	3.4	Yes
S4490003	193.4	196.2	3.7	Yes
S4490003	222	224.2	3.85	Yes
S4490003	269.7	272.5	5.4	Yes
S4490003	308.5	310.7	3.2	Yes
S4490003	342.2	344.5	4.5	Yes
S4490003	484.5	486.5	2.2	Yes
S4490003	528.6	532	3.1	Yes
S4490005	40.1	41.8	5.7	Yes
S4490005	162.1	163.3	4.8	Yes
S4490005	285.1	287	2.5	Yes
S4490005	497.5	498.6	3.6	Yes
S4490006	54.7	57	6.3	Yes
S4490006	390	394	6.1	No
S4490006	433.4	436	5.9	No
S4490007	50.2	53.6	3.5	No
S4490007	168.3	170.5	4.6	Yes
S4490008	94	100	6.8	Yes
S4490008	432	438	7	Yes
S4500002	55.4	58.2	4	No
S4500002	62.6	67.1	4.1356	No
S4500003	284.48	286.88	3.8168	Yes
S4500003	383.4	384.5	4.3	Yes
S4500003	471.28	474.28	5.8682	Yes
S4500005	331.6	333.6	4.0834	Yes
S4500005	437.1	438.68	3.782	Yes
S4500005	535.3	537.76	3.0182	Yes
S4500006	70.5	72.7	4.8	Yes
S4500006	170.6	173.4	6.7	Yes
S4500006	276.4	283	7.2	Yes
S4500006	392.3	394	6.28	Yes
S4500006	498	500	5.48	Yes
S4500007	46.4	48.04	3.4774	Yes
S4500007	188.3	192	4.2	No
S4500007	269.48	271.16	3.5562	Yes
S4500007	389.88	395.24	3.803	No
S4500008	148.6	150.16	8.5368	Yes
S4500008	227.12	228.9	8.5246	Yes
S4500008	238.9	240	8.45	Yes
S4500008	327.2	328.9	8.3896	Yes
S4500008	352.6	353.8	8.1	Yes
S4500008	451.04	452.4	9.2588	Yes
S4500008	461.2	463	9.56	Yes
S4500008	479	481.2	5.2	No
S4500009	96.04	100.6	7.246	Yes
S4500009	110.5	112.1	7.9308	Yes
S4500009	121.6	122.7	8.731	Yes
S4500009	131	133.8	9.145	Yes
S4500009	142.1	147.5	8.3	Yes
S4500009	157.7	163.3	7.6	Yes
S4500009	184.4	185.5	7.98	Yes
S4500009	216.6	218.8	6.3	Yes
S4500009	246.6	250.5	5.73	Yes
S4500009	395.6	399	6.1	Yes
S4500009	511.2	512.9	5.2	Yes
S4500012	153.4	155.76	6.1784	Yes
S4500012	265.24	268	6.3818	Yes
S4500012	265.24	268	6.3818	Yes
S4500012	370.28	374.8	6.58	Yes
S4500012	497.44	503.92	2.5688	No
S4500013	24.2	29.04	5.6274	Yes
S4500013	142.84	143.94	5.5788	Yes
S4500013	245.88	250.16	5.3086	No
S4500013	353.4	359.44	2.5364	No
S4500013	459.08	463.92	6.2964	Yes
S4500014	15.74	18.16	6.1152	No
S4500014	117.2	118.2	7.9746	Yes
S4500014	229.4	235	7.2528	Yes
S4500014	545.08	547.12	7.0414	Yes
S4500015	96.6	99.3	3.38578	Yes
S4500015	215.1	216.3	4.7074	Yes
S4500015	339.28	341.24	4.6132	Yes
S4500015	466	467.9	3.9	Yes
S4500016	23.12	24.9	3.2142	Yes
S4500016	162.2	163.8	5.9336	Yes
S4500016	273.9	275	6.0106	Yes
S4500016	280.5	281.7	6.5132	Yes
S4500016	392.8	398	6	Yes
S4500016	540.7	541.8	4.67	Yes
S4500017	446.96	447.6	5.1932	Yes
S4500017	490.26	492.6	5.37	Yes
S4500018	56.5	58.2	9.0024	Yes
S4500018	198.1	199.84	8.5012	Yes
S4500018	222	223.16	9.1664	Yes
S4500018	73.92	74.92	8.9024	Yes
S4500018	338.1	339.2	8.75	Yes
S4500018	369.7	371.4	8.56	Yes
S4500018	399.7	401.4	9	Yes
S4500018	413	414.84	8.29	Yes
S4500018	445	447	9.28	Yes
S4510004	53.38	54.6	8.0846	Yes
S4510004	139.4	141.1	9.0368	Yes
S4510004	224.8	226.1	9.957	Yes
S4510004	303	305.7	7.957	Yes
S4510004	386.1	386.9	9.2	Yes
S4510004	455.3	458.1	9.64	Yes
S4510004	531.8	535	9.89	Yes
S4510005	56.4	59	8.2882	Yes
S4510005	139.8	142.08	9.272	Yes
S4510005	214.6	215.7	9.38	Yes
S4510005	307	309	9.177	Yes
S4510005	396.4	403.3	7.995	No
S4510006	44.32	48.96	5.1266	No
S4510006	215.14	218.52	5.0094	No
S4510006	391.4	393.6	5.616	Yes
S4510006	480.04	484	4.8286	No
S4510007	100	103.24	4.192	Yes
S4510007	188.8	192.28	3.0342	No
S4510007	286.54	290.84	5.2462	No
S4510007	382.96	386.32	3.364	No
S4510010	17.88	22.2	3.9468	No
S4510011	137.12	140.5	2.1726	No
S4510011	237.68	242.44	4.1486	No
S4510011	393.88	397.3	3.687	Yes
S4510011	497.48	500	3.2006	Yes
S4510012	57	59.7	4.3514	Yes
S4510012	370.5	374	5.3104	Yes
S4510012	400	403.88	4.782	No
S4630003	423.28	426.48	3.5776	No
S4630006	30.44	31.6	7.721	Yes
S4630006	112.47	114.2	7.5316	Yes
S4630006	127.1	129.1	8.6	Yes
S4630006	157.4	160.8	5.4168	Yes
S4630006	239	240.1	10.1388	Yes
S4630006	329.4	330	6.7844	Yes
S4630006	403.4	404.9	7.58	Yes
S4630008	58.64	62.52	4.4478	No
S4630008	144.9	148.3	4.3472	No
S4630008	297.32	300	3.9096	No
S4630008	376.18	381.2	3.4988	No
S4630008	454.56	457.8	4.3764	No
S4660005	14.4	16.64	8.1594	Yes
S4660005	88.5	89.6	8.23	Yes
S4660005	158.8	161	8	Yes
S4660005	238.6	239.7	8.75	Yes
S4660005	312.2	313.3	9.1	Yes
S4660005	389.1	390.3	9.26	Yes
S4660005	473.4	474.3	9.06	Yes
S4660008	93.9	95.8	5.43	Yes
S4660008	184	188.2	6.7242	No
S4660008	262.6	266.9	5.7424	Yes
S4660008	357.4	360.6	7.8044	No
S4660008	446.4	450.24	7.1236	No
S4660008	531.4	535.6	8.4738	No
S4660009	51	52.7	5.1376	Yes
S4660009	122.8	123.9	6.8028	Yes
S4660009	199	203.5	2.205	No
S4660009	274	278.6	6.4078	No
S4660009	363	364.1	5.4	Yes
S4660009	438.8	442.1	7.4	No
S4660009	523.9	527.1	8.8	Yes
S4660010	48.2	51	9.6154	Yes
S4660010	124.9	128.24	6.6176	Yes
S4660010	200.54	203.84	4.3916	Yes
S4660010	286.48	289.38	5.7656	No
S4660010	459	463.48	3.163	No
S4660010	543.2	546.2	3.7256	Yes
S4660012	22.1	24.3	3.6412	Yes
S4660012	113.8	115.5	3.8242	Yes
S4660012	197.7	199.4	3.6074	Yes
S4660012	291.74	293.4	3.7512	Yes
S4660012	382.3	383.9	3.917	Yes
S4660012	471.2	471.8	3.6624	Yes
S4660012	552.24	554	3.0158	Yes
S4720003	8.7	14.3	4.9804	No
S4720003	144.1	146.9	5.326	Yes
S4720003	274	275.72	4.9272	Yes
S4720003	395.54	400	5.5552	No
S4720003	408.2	410.5	7.1972	Yes
S4720004	122.6	124.3	6.223	Yes
S4720004	226.4	227.5	7.4254	Yes
S4720004	327.48	330.64	5.2342	No
S4720005	328.4	334.16	4.6374	No

## Sheet: responseDataExp2cm
file_name	start_time	end_time	max_angleDiff	response
S4530001	115.8	122.4	4.2728	No
S4530001	242.24	249.16	3.1752	No
S4530001	401.8	409.36	3.3576	No
S4530001	513.36	517.36	2.5796	No
S4530002	91.12	96	2.238	No
S4540003	241.56	247.1	3.4498	No
S4540003	347.2	350.2	4.417	Yes
S4540003	453.52	459.7	3.9806	No
S4540003	465.52	470.38	3.9806	No
S4540003	544.4	548.64	2.12	No
S4540005	91.26	96.24	4.1566	No
S4540005	184.1	188.3	2.131	No
S4540005	284.9	288.36	5.9814	Yes
S4540005	390.72	394.2	5.5992	Yes
S4540005	493.84	499.84	5.5586	No
S4540005	506.5	508.7	5.5586	Yes
S4540006	65.6	70.6	4.3476	No
S4540006	77.4	82.46	4.3476	No
S4540006	159.12	162.8	3.0744	No
S4540006	256.32	262.84	4.19	No
S4540006	268.9	274.4	4.19	No
S4540007	91.72	100.4	4.4108	No
S4540007	112.5	117.32	3.21	No
S4540007	191.48	195.8	2.32	No
S4540007	296.08	301.08	6.227	Yes
S4540007	407.4	411.4	6.1348	Yes
S4540007	524.36	531	3.3848	No
S4540007	536.6	538.8	5.3848	Yes
S4540009	101.5	108.76	2.5252	No
S4540009	112.6	116.5	1.85	Yes
S4540009	135.7	139.5	2.52	No
S4540009	147	152.1	1.93	No
S4540009	248.1	252.32	2.7868	Yes
S4540009	269.8	275	1.72	No
S4540009	281.9	287.1	1.52	No
S4540009	393.56	398.6	3.7114	No
S4540009	406.9	411.9	2.714	No
S4540010	88.1	92.4	3.3364	No
S4540010	100	104.8	3.3364	No
S4540010	191.12	195.72	8.9618	Yes
S4540010	307.6	311.6	4.8826	Yes
S4540010	442.15	445.4	4.8224	Yes
S4550004	50.5	52.6	6.564	Yes
S4550004	113.6	117.16	7.5624	Yes
S4550004	175.6	177.9	6.23	Yes
S4550004	304.1	309.14	6.75	No
S4550004	430.8	436.88	5.4444	No
S4550004	444.2	448	2.21	No
S4550007	54.68	59.48	3.3258	No
S4550007	117	122.68	4.019	No
S4550007	189.56	194.4	4.1208	No
S4550007	251.28	256.28	3.6386	No
S4550008	86.1	93.04	4.3316	No
S4550008	154.24	160.2	3.3468	No
S4550008	208.4	215.76	3.353	No
S4550008	270.8	274.74	6.0276	Yes
S4550008	329.7	334.64	6.0276	Yes
S4550008	388.1	392.62	5.4804	Yes
S4550008	450.55	453.88	4.0578	Yes
S4550008	547.2	554.32	4.4034	No
S4550009	47.1	50.82	6.3742	Yes
S4550009	113.8	118.64	5.91	Yes
S4550009	221.4	228.56	4.47056	No
S4550009	285.24	292.46	3.075	No
S4550009	343.8	350.88	5.506	No
S4550009	409.12	415.76	2.9308	No
S4550009	469.5	476.96	3.3326	No
S4550009	529.5	535.4	6.884	Yes
S4550010	31	38.2	6.2624	Yes
S4550010	97.6	101	3.7898	Yes
S4550010	153.96	160.5	3.1188	No
S4550010	213.3	219.44	3.7398	No
S4550010	276.1	282.64	4.52	No
S4550010	315.6	323.12	5.5568	No
S4550010	376.44	383.4	3.8004	No
S4550010	416.7	423.6	5.67	No
S4550010	477.3	481.2	2.3692	Yes
S4550010	536.8	544	2.2364	No
S4550011	19.3	27.2	5.8966	No
S4550011	83.56	89.12	4.6366	No
S4550011	123.2	129.48	6.9934	No
S4550011	170.04	175.6	4.639	No
S4550011	227.72	233.9	9.8882	Yes
S4550011	288.3	291.7	8.8882	Yes
S4550011	343.3	348.8	9.63	Yes
S4550011	388.3	392.8	8.23	Yes
S4550011	450.6	452.7	9.87	Yes
S4550011	506.8	511.1	9.77	Yes
S4550012	62.7	64.3	7.12	Yes
S4550012	101.6	103.8	8.4	Yes
S4550012	144.9	147.1	6.53	Yes
S4550012	199.8	202.2	10.7	Yes
S4550012	253.3	255.5	8.8	Yes
S4550012	296.78	298.8	6.6014	Yes
S4550012	357.8	362.72	4.38	No
S4550012	417.44	420.6	2.8666	No
S4550012	455.1	458.4	3	No
S4550012	520.68	524.4	2.9222	No
S4550014	46.88	50.4	4.3736	No
S4550014	83.2	88.2	3.3018	No
S4550014	145.64	149.64	4.3384	No
S4550014	186.76	193.3	6.6434	Yes
S4550014	231.5	236.6	3.5736	No
S4550014	292.64	296.6	5.0338	No
S4550014	349.5	353.4	7.03	Yes
S4550014	409.4	414.88	3.9972	No
S4550014	473.4	477.16	4.6948	Yes
S4550014	539.8	544	4.585	No
S4550015	21.5	25.4	5.2	Yes
S4550015	81	84.3	7.65	Yes
S4550015	138.1	143.3	5.6664	No
S4550015	205.04	208.96	4.2078	No
S4550015	243.3	248.64	3.6672	No
S4550015	302.8	306.96	3.9152	Yes
S4550015	368.8	372.38	4.125	No
S4550015	406.7	408.9	7.2	Yes
S4550015	446.2	449	9.4	Yes
S4550015	500	506.64	6.5228	No
S4550017	6.5	13.6	6.0738	No
S4550017	68.44	72.72	2.024	No
S4550017	109.9	116.64	5.051	No
S4550017	174.9	179.44	2.3918	No
S4550017	216.1	223.6	5.9886	No
S4550017	277.8	282.28	2.525	No
S4550017	318.9	325.8	6.8314	No
S4550017	384.72	388.94	1.586	No
S4550017	426.5	432.68	4.453	No
S4550017	490.1	493.8	4.2814	Yes
S4550017	553.04	558.48	1.8794	No
S4640003	401.08	405.12	3.4538	No
S4640003	456.96	460.84	0.9576	No
S4640003	534.24	538.12	3.168	No
S4640004	112.52	116.9	3.3758	No
S4640004	172.4	175.52	1.3456	No
S4640004	246.7	251.2	3.699	No
S4640004	299.7	304.76	2.1242	No
S4640004	379.9	385.8	3.457	No
S4640004	435.6	440.2	2.3526	No
S4640004	511.4	517.48	4.033	No
S4640005	28.2	32.92	2.7046	No
S4640005	143.1	147.5	2.2718	No
S4640005	215	220	5.4822	No
S4640005	296.8	301.12	2.234	No
S4640005	444	448.88	2.1714	No
S4640005	522.32	527.6	4.282	No
S4640006	45.4	50.92	1.5716	No
S4640006	126.24	131.8	5.8702	No
S4640006	182.1	187.6	1.651	No
S4640006	260.32	266.36	5.4388	No
S4640006	310.8	316.4	2.7204	No
S4640006	388.8	392.08	6.1266	Yes
S4640006	466.56	471.72	6.3428	No
S4640006	523.6	528.68	4.3082	No
S4640007	38.72	44.08	6.7784	No
S4640007	95.1	101.44	2.6898	No
S4640007	171.6	177.36	6.7134	No
S4640007	226.5	232	3.4656	No
S4640007	309.56	315.44	6.8828	No
S4640007	395.3	401.28	4.3512	No
S4640007	473.76	479.28	6.2722	No
S4640007	527.5	533.2	4.6948	No
S4640008	42.1	46.12	5.6044	Yes
S4640008	115.84	121.6	5.8554	No
S4640008	173.2	178.72	4.2046	No
S4640008	248.76	255.44	5.9814	No
S4640008	327	333.24	3.1982	No
S4640008	406.68	412.12	5.4876	No
S4640008	461.8	469.08	3.2704	No
S4640008	541.04	547.36	5.5502	No
S4640009	37.2	43.84	2.6338	No
S4640009	119.88	125.68	4.6974	No
S4640009	178	184.6	1.933	No
S4640009	263.08	268.2	4.4736	No
S4640009	323	330.84	3.5612	No
S4640009	406.88	413.76	5.697	No
S4640009	490.4	497.2	2.1326	No
S4640011	169.2	174.92	4.4844	No
S4640011	219.4	226.32	3.6118	No
S4640011	297.52	304.16	5.7028	No
S4640011	356.6	364.76	4.6072	No
S4640011	426.7	431	4.5468	Yes
S4640013	65.8	71.64	6.0042	No
S4640013	127.6	132.12	3.9114	No
S4640013	208.48	215.2	6.1908	No
S4640013	267.48	269.92	8.1908	Yes
S4640013	317	320	7.3908	Yes
S4640013	371	374	5.5908	Yes
S4640013	439.7	443.4	1.5474	No
S4640013	510.68	514.04	5.3044	No
S4690003	354.7	357.48	3.217	No
S4690003	420.04	425.24	5.31644	No
S4690003	477	480.52	2.125	No
S4690003	550.64	554.64	6.0128	Yes
S4690005	113.6	118.96	1.7492	No
S4690005	182.16	186.16	5.9704	Yes
S4690005	256.48	260.36	4.5996	No
S4690005	311	315.88	3.7168	No
S4690005	379.64	384	4.6536	No
S4690005	434.9	439.24	2.2604	No
S4690005	511	515.68	4.9494	No
S4690006	6.1	10.2	1.6906	No
S4690006	76.76	80.7	5.237	Yes
S4690006	150.2	153.8	4.7604	Yes
S4690006	228	231.9	4.494	No
S4690006	315	319.64	3.953	No
S4690006	390.2	393.2	4.6822	Yes
S4690006	458.4	463	4.6936	Yes
S4690006	530.84	535.4	4.285	No
S4690007	29.2	33.88	3.7104	No
S4690007	109.04	113	3.9872	No
S4690007	186.7	191	4.2364	No
S4690007	260.68	264.9	4.4722	No
S4690007	312	316.36	4.8542	No
S4690007	379.56	383.64	4.3532	No
S4690007	429	434.16	5.4482	No
S4690007	503.68	508	3.6978	No
S4690010	32.2	36.48	6.2686	No
S4690010	90.8	96.48	2.7524	No
S4690010	170.5	174.2	7.6084	Yes
S4690010	249.16	253.16	7.3582	Yes
S4690010	323.4	326.4	7.7964	Yes
S4690010	397.68	401	7.5586	Yes
S4690010	477.08	480.6	7.8378	Yes
S4690010	551.88	555.88	6.2462	No
S4690011	51.12	55.6	3.8124	No
S4690011	124.52	128.6	4.1114	No
S4690011	209.4	214.64	2.287	No
S4690011	290.4	295.2	5.273	No
S4690011	347	352	3.7094	No
S4690011	429.24	434.12	5.948	No
S4690011	515.3	521.32	3.3932	No
S4690012	38	43	10.5914	Yes
S4690012	118.48	122.44	6.8104	No
S4690012	200	205.64	5.3202	No
S4690012	281.08	286	4.5986	No
S4690012	339	344.6	7.6262	No
S4690012	415.24	419.12	4.4566	No
S4690012	471.9	478	3.105	No
S4690013	24.9	28.2	10.2402	Yes
S4690013	162	167	3.7802	No
S4690013	229.36	234.08	7.7078	No
S4690013	299.1	304.84	3.7616	No
S4690013	371.28	375.28	10.2846	Yes
S4690013	437.08	441	8.3544	Yes
S4690013	506.64	510.8	4.672	No
S4690014	18.7	23.56	2.1316	No
S4690014	85.732	89.6	10.536	Yes
S4690014	160.12	164.4	9.7852	Yes
S4690014	231.88	235.88	9.8838	Yes
S4690014	302.32	306.32	9.1806	Yes
S4690014	379.2	382.2	9.5008	Yes
S4690014	453.68	456.68	8.677	Yes
S4690014	528.8	533.28	6.2472	No
S4690015	52.9	57.36	4.4446	No
S4690015	131.64	135.64	9.452	Yes
S4690015	205.96	210.96	10.2742	Yes
S4690015	282.04	285.04	11.5258	Yes
S4690015	352.28	357.28	10.603	Yes
S4690015	423	428	10.7264	Yes
S4790001	54.92	59.36	4.0696	No
