# Supplementary material for: Maximal response to a mechanical leader at critical group size in ant collectives
Source: Nat Commun. 2025 Jul 1;16:5983. doi: 10.1038/s41467-025-61158-6 (PMC12219395; doi:10.1038/s41467-025-61158-6)
Supplement: Supplementary file 6 — Source Data [file 41467_2025_61158_MOESM6_ESM.zip › data/fig3.csv]

Frame_no	blade_pos_in_deg	blade_angular_velocity	rod_pos_in_deg	rod_angular_velocity
0	NA	NA	166.35	0
1	NA	NA	166.37	0
2	NA	NA	166.3	0
3	NA	NA	166.3	0
4	NA	NA	166.35	0
5	NA	NA	166.35	0
6	NA	NA	166.33	0
7	NA	NA	166.33	0
8	NA	NA	166.28	0
9	NA	NA	166.28	0
10	NA	NA	166.26	0
11	NA	NA	166.19	0
12	NA	NA	166.28	0
13	NA	NA	166.22	0
14	NA	NA	166.22	0
15	NA	NA	166.22	0
16	NA	NA	166.29	0
17	NA	NA	166.24	0
18	NA	NA	166.24	0
19	NA	NA	166.29	0
20	NA	NA	166.29	0
21	NA	NA	166.24	0
22	NA	NA	166.22	0
23	NA	NA	166.22	0
24	NA	NA	166.2	0
25	NA	NA	166.19	0.16
26	NA	NA	166.17	0.16
27	NA	NA	166.08	0.16
28	NA	NA	166.08	0.16
29	NA	NA	166.02	0.16
30	NA	NA	166.04	0.16
31	NA	NA	166.07	0.16
32	NA	NA	166.07	0.16
33	NA	NA	166.07	0.16
34	NA	NA	166.09	0.16
35	NA	NA	166.09	0.16
36	NA	NA	166.07	0.16
37	NA	NA	166.15	0.16
38	NA	NA	166.13	0.16
39	NA	NA	166.09	0.16
40	NA	NA	166.06	0.16
41	NA	NA	165.95	0.16
42	NA	NA	166	0.16
43	NA	NA	166.09	0.16
44	NA	NA	166.06	0.16
45	NA	NA	166.06	0.16
46	NA	NA	166.04	0.16
47	NA	NA	166.06	0.16
48	NA	NA	166.07	0.16
49	NA	NA	166	0.16
50	NA	NA	166.07	0.12
51	NA	NA	166.09	0.12
52	NA	NA	166.07	0.12
53	NA	NA	166	0.12
54	NA	NA	165.93	0.12
55	NA	NA	166	0.12
56	NA	NA	166.02	0.12
57	NA	NA	166	0.12
58	NA	NA	166.02	0.12
59	NA	NA	166.02	0.12
60	NA	NA	165.98	0.12
61	NA	NA	166.02	0.12
62	NA	NA	166	0.12
63	NA	NA	166	0.12
64	NA	NA	166.02	0.12
65	NA	NA	166.07	0.12
66	NA	NA	166.07	0.12
67	NA	NA	166.09	0.12
68	NA	NA	166.07	0.12
69	NA	NA	166.07	0.12
70	NA	NA	166.06	0.12
71	NA	NA	166.04	0.12
72	NA	NA	166.04	0.12
73	NA	NA	166.02	0.12
74	NA	NA	165.98	0.12
75	NA	NA	165.83	0.24
76	NA	NA	165.91	0.24
77	NA	NA	165.89	0.24
78	NA	NA	165.91	0.24
79	NA	NA	165.95	0.24
80	NA	NA	165.87	0.24
81	NA	NA	165.95	0.24
82	NA	NA	165.95	0.24
83	NA	NA	165.93	0.24
84	NA	NA	165.76	0.24
85	NA	NA	165.87	0.24
86	NA	NA	165.83	0.24
87	NA	NA	165.89	0.24
88	NA	NA	165.93	0.24
89	NA	NA	165.89	0.24
90	NA	NA	165.85	0.24
91	NA	NA	165.91	0.24
92	NA	NA	165.91	0.24
93	NA	NA	165.89	0.24
94	NA	NA	166.07	0.24
95	NA	NA	165.98	0.24
96	NA	NA	165.89	0.24
97	NA	NA	165.85	0.24
98	NA	NA	165.83	0.24
99	NA	NA	165.59	0.24
100	NA	NA	165.98	-0.15
101	NA	NA	165.89	-0.15
102	NA	NA	165.89	-0.15
103	NA	NA	165.95	-0.15
104	NA	NA	165.91	-0.15
105	NA	NA	165.95	-0.15
106	NA	NA	165.95	-0.15
107	NA	NA	165.65	-0.15
108	NA	NA	165.63	-0.15
109	NA	NA	165.46	-0.15
110	NA	NA	165.35	-0.15
111	NA	NA	165.28	-0.15
112	NA	NA	165.24	-0.15
113	NA	NA	165.24	-0.15
114	NA	NA	165.24	-0.15
115	NA	NA	165.19	-0.15
116	NA	NA	165.13	-0.15
117	NA	NA	165.08	-0.15
118	NA	NA	164.93	-0.15
119	NA	NA	164.97	-0.15
120	NA	NA	164.5	-0.15
121	NA	NA	164.72	-0.15
122	NA	NA	164.48	-0.15
123	NA	NA	164.38	-0.15
124	NA	NA	164.41	-0.15
125	NA	NA	164.36	1.62
126	NA	NA	164.36	1.62
127	NA	NA	164.34	1.62
128	NA	NA	164.36	1.62
129	NA	NA	164.23	1.62
130	NA	NA	164.19	1.62
131	NA	NA	164.17	1.62
132	NA	NA	164.17	1.62
133	NA	NA	164.17	1.62
134	NA	NA	164.08	1.62
135	NA	NA	164.01	1.62
136	NA	NA	164	1.62
137	NA	NA	163.95	1.62
138	NA	NA	163.88	1.62
139	NA	NA	163.83	1.62
140	NA	NA	163.89	1.62
141	NA	NA	163.88	1.62
142	NA	NA	163.86	1.62
143	NA	NA	163.72	1.62
144	NA	NA	163.7	1.62
145	NA	NA	163.7	1.62
146	NA	NA	163.62	1.62
147	NA	NA	163.55	1.62
148	NA	NA	163.59	1.62
149	NA	NA	163.5	1.62
150	NA	NA	163.5	0.86
151	NA	NA	163.48	0.86
152	NA	NA	163.16	0.86
153	NA	NA	163.09	0.86
154	NA	NA	163.06	0.86
155	NA	NA	162.99	0.86
156	NA	NA	162.92	0.86
157	NA	NA	162.82	0.86
158	NA	NA	162.84	0.86
159	NA	NA	162.72	0.86
160	NA	NA	162.63	0.86
161	NA	NA	162.63	0.86
162	NA	NA	162.55	0.86
163	NA	NA	162.41	0.86
164	NA	NA	162.44	0.86
165	NA	NA	162.36	0.86
166	NA	NA	162.34	0.86
167	NA	NA	162.31	0.86
168	NA	NA	162.22	0.86
169	NA	NA	162.12	0.86
170	NA	NA	162.12	0.86
171	NA	NA	162.07	0.86
172	NA	NA	162	0.86
173	NA	NA	161.85	0.86
174	NA	NA	161.83	0.86
175	NA	NA	161.76	1.74
176	NA	NA	161.69	1.74
177	NA	NA	161.76	1.74
178	NA	NA	161.52	1.74
179	NA	NA	161.49	1.74
180	NA	NA	161.47	1.74
181	NA	NA	161.47	1.74
182	NA	NA	161.4	1.74
183	NA	NA	161.4	1.74
184	NA	NA	161.3	1.74
185	NA	NA	161.42	1.74
186	NA	NA	161.3	1.74
187	NA	NA	161.28	1.74
188	NA	NA	161.15	1.74
189	NA	NA	161.11	1.74
190	NA	NA	161.06	1.74
191	NA	NA	161.08	1.74
192	NA	NA	160.89	1.74
193	NA	NA	160.91	1.74
194	NA	NA	160.89	1.74
195	NA	NA	160.91	1.74
196	NA	NA	160.89	1.74
197	NA	NA	160.82	1.74
198	NA	NA	160.7	1.74
199	NA	NA	160.57	1.74
200	NA	NA	160.6	1.16
201	NA	NA	160.56	1.16
202	NA	NA	160.31	1.16
203	NA	NA	160.5	1.16
204	NA	NA	160.17	1.16
205	NA	NA	160.04	1.16
206	NA	NA	160.07	1.16
207	NA	NA	160.02	1.16
208	NA	NA	160	1.16
209	NA	NA	160	1.16
210	NA	NA	159.95	1.16
211	NA	NA	159.88	1.16
212	NA	NA	159.85	1.16
213	NA	NA	159.68	1.16
214	NA	NA	159.79	1.16
215	NA	NA	159.71	1.16
216	NA	NA	159.53	1.16
217	NA	NA	159.39	1.16
218	NA	NA	159.42	1.16
219	NA	NA	159.36	1.16
220	NA	NA	159.29	1.16
221	NA	NA	159.22	1.16
222	NA	NA	159.05	1.16
223	NA	NA	158.95	1.16
224	NA	NA	158.98	1.16
225	NA	NA	158.94	1.66
226	NA	NA	158.77	1.66
227	NA	NA	158.78	1.66
228	NA	NA	158.67	1.66
229	NA	NA	158.44	1.66
230	NA	NA	158.47	1.66
231	NA	NA	158.38	1.66
232	NA	NA	158.34	1.66
233	NA	NA	158.26	1.66
234	NA	NA	158.23	1.66
235	NA	NA	158.21	1.66
236	NA	NA	158.07	1.66
237	NA	NA	158.11	1.66
238	NA	NA	157.97	1.66
239	NA	NA	157.91	1.66
240	NA	NA	157.82	1.66
241	NA	NA	157.77	1.66
242	NA	NA	157.63	1.66
243	NA	NA	157.6	1.66
244	NA	NA	157.63	1.66
245	NA	NA	157.46	1.66
246	NA	NA	157.43	1.66
247	NA	NA	157.36	1.66
248	NA	NA	157.32	1.66
249	NA	NA	157.29	1.66
250	NA	NA	157.21	1.73
251	NA	NA	157.14	1.73
252	NA	NA	157.02	1.73
253	NA	NA	157.11	1.73
254	NA	NA	157.07	1.73
255	NA	NA	157.03	1.73
256	NA	NA	157.03	1.73
257	NA	NA	156.8	1.73
258	NA	NA	156.94	1.73
259	NA	NA	156.87	1.73
260	NA	NA	156.9	1.73
261	NA	NA	156.84	1.73
262	NA	NA	156.9	1.73
263	NA	NA	156.76	1.73
264	NA	NA	156.85	1.73
265	NA	NA	156.79	1.73
266	NA	NA	156.64	1.73
267	NA	NA	156.52	1.73
268	NA	NA	156.54	1.73
269	NA	NA	156.48	1.73
270	NA	NA	156.5	1.73
271	NA	NA	156.36	1.73
272	NA	NA	156.23	1.73
273	NA	NA	156.26	1.73
274	NA	NA	156.17	1.73
275	NA	NA	156.17	1.04
276	NA	NA	156.1	1.04
277	NA	NA	156.03	1.04
278	NA	NA	155.96	1.04
279	NA	NA	155.99	1.04
280	NA	NA	155.95	1.04
281	NA	NA	155.93	1.04
282	NA	NA	155.89	1.04
283	NA	NA	155.85	1.04
284	NA	NA	155.76	1.04
285	NA	NA	155.66	1.04
286	NA	NA	155.11	1.04
287	NA	NA	155.04	1.04
288	NA	NA	154.97	1.04
289	NA	NA	155	1.04
290	NA	NA	155.03	1.04
291	NA	NA	155.03	1.04
292	NA	NA	155	1.04
293	NA	NA	154.97	1.04
294	NA	NA	154.9	1.04
295	NA	NA	154.83	1.04
296	NA	NA	154.79	1.04
297	NA	NA	154.73	1.04
298	NA	NA	154.66	1.04
299	NA	NA	154.6	1.04
300	NA	NA	154.62	1.55
301	NA	NA	154.59	1.55
302	NA	NA	154.56	1.55
303	NA	NA	154.42	1.55
304	NA	NA	154.43	1.55
305	NA	NA	153.84	1.55
306	NA	NA	153.91	1.55
307	NA	NA	153.81	1.55
308	NA	NA	153.71	1.55
309	NA	NA	153.47	1.55
310	NA	NA	153.54	1.55
311	NA	NA	153.54	1.55
312	NA	NA	153.5	1.55
313	NA	NA	153.37	1.55
314	NA	NA	153.33	1.55
315	166.71	NA	153.3	1.55
316	166.8	NA	153.37	1.55
317	166.83	NA	153.3	1.55
318	166.68	NA	153.26	1.55
319	166.88	NA	153.09	1.55
320	166.79	NA	152.92	1.55
321	166.82	NA	152.92	1.55
322	166.79	NA	152.82	1.55
323	166.62	NA	152.75	1.55
324	166.74	NA	152.65	1.55
325	166.65	NA	152.62	2
326	166.65	NA	152.55	2
327	166.6	NA	152.45	2
328	166.77	NA	152.41	2
329	166.77	NA	152.34	2
330	166.51	NA	152.17	2
331	166.51	NA	152.11	2
332	166.39	NA	151.9	2
333	166.31	NA	151.9	2
334	166.19	NA	151.97	2
335	166.22	NA	151.87	2
336	165.99	NA	151.57	2
337	165.91	NA	151.53	2
338	165.88	NA	151.5	2
339	165.91	NA	151.46	2
340	165.96	NA	151.33	2
341	165.79	NA	151.26	2
342	165.91	NA	151.16	2
343	165.56	NA	151	2
344	165.44	NA	150.89	2
345	165.39	NA	150.56	2
346	165.39	NA	150.69	2
347	165.39	NA	150.39	2
348	165.36	NA	150.42	2
349	165.47	NA	150.42	2
350	165.47	1.18	150.39	2.23
351	165.39	1.18	150.32	2.23
352	165.36	1.18	150.29	2.23
353	165.1	1.18	150.19	2.23
354	165.1	1.18	150.15	2.23
355	165.02	1.18	150.05	2.23
356	165.13	1.18	149.93	2.23
357	165.1	1.18	149.91	2.23
358	164.92	1.18	149.83	2.23
359	165.1	1.18	149.77	2.23
360	164.92	1.18	149.8	2.23
361	164.89	1.18	149.73	2.23
362	164.84	1.18	149.69	2.23
363	164.72	1.18	149.34	2.23
364	165.21	1.18	149.25	2.23
365	164.81	1.18	149	2.23
366	164.89	1.18	149.04	2.23
367	164.81	1.18	148.91	2.23
368	164.66	1.18	148.87	2.23
369	164.58	1.18	148.74	2.23
370	164.46	1.18	148.67	2.23
371	164.6	1.18	148.53	2.23
372	164.51	1.18	148.46	2.23
373	164.22	1.18	148.44	2.23
374	164.33	1.18	148.24	2.23
375	164.32	1.15	148.16	2.23
376	164.17	1.15	148.12	2.23
377	164.14	1.15	148.03	2.23
378	163.99	1.15	147.97	2.23
379	163.86	1.15	147.75	2.23
380	164.07	1.15	147.67	2.23
381	163.79	1.15	147.51	2.23
382	163.64	1.15	147.45	2.23
383	163.61	1.15	147.44	2.23
384	163.64	1.15	147.44	2.23
385	163.68	1.15	147.23	2.23
386	163.76	1.15	147.23	2.23
387	163.42	1.15	147.17	2.23
388	163.42	1.15	147.06	2.23
389	163.15	1.15	146.96	2.23
390	163.35	1.15	146.9	2.23
391	163.27	1.15	146.75	2.23
392	163.38	1.15	146.69	2.23
393	162.92	1.15	146.62	2.23
394	163.31	1.15	146.48	2.23
395	163.28	1.15	146.44	2.23
396	162.89	1.15	146.31	2.23
397	163	1.15	146.2	2.23
398	162.85	1.15	146.14	2.23
399	162.52	1.15	146.1	2.23
400	162.82	1.5	145.99	2.17
401	162.59	1.5	145.89	2.17
402	162.82	1.5	145.83	2.17
403	162.17	1.5	145.76	2.17
404	161.98	1.5	145.68	2.17
405	161.9	1.5	145.55	2.17
406	162.13	1.5	145.6	2.17
407	162.21	1.5	145.53	2.17
408	162.06	1.5	145.47	2.17
409	161.91	1.5	145.43	2.17
410	162.02	1.5	145.32	2.17
411	161.91	1.5	145.22	2.17
412	161.6	1.5	145.13	2.17
413	161.79	1.5	145.05	2.17
414	161.49	1.5	144.9	2.17
415	161.79	1.5	144.9	2.17
416	161.79	1.5	144.8	2.17
417	161.79	1.5	144.74	2.17
418	161.22	1.5	144.67	2.17
419	161.53	1.5	144.68	2.17
420	161.64	1.5	144.61	2.17
421	161.3	1.5	144.48	2.17
422	161.04	1.5	144.36	2.17
423	161.37	1.5	144.34	2.17
424	161.07	1.5	144.27	2.17
425	161.37	1.45	144.15	1.84
426	161.03	1.45	144.01	1.84
427	161.03	1.45	143.93	1.84
428	160.54	1.45	143.75	1.84
429	160.92	1.45	143.71	1.84
430	160.54	1.45	143.52	1.84
431	160.47	1.45	143.51	1.84
432	160.47	1.45	143.49	1.84
433	160.65	1.45	143.36	1.84
434	160.77	1.45	143.24	1.84
435	160.27	1.45	143.13	1.84
436	160.05	1.45	143.02	1.84
437	159.98	1.45	142.95	1.84
438	159.71	1.45	142.84	1.84
439	159.63	1.45	142.72	1.84
440	159.78	1.45	142.72	1.84
441	159.33	1.45	142.66	1.84
442	159.74	1.45	142.57	1.84
443	159.49	1.45	142.46	1.84
444	159.26	1.45	142.39	1.84
445	159.33	1.45	142.31	1.84
446	159.26	1.45	142.19	1.84
447	159.22	1.45	142.18	1.84
448	159.13	1.45	142.07	1.84
449	159.18	1.45	141.97	1.84
450	158.95	2.42	141.91	2.24
451	158.91	2.42	141.77	2.24
452	159.36	2.42	141.81	2.24
453	158.87	2.42	141.81	2.24
454	158.76	2.42	141.67	2.24
455	158.64	2.42	141.49	2.24
456	158.6	2.42	141.4	2.24
457	158.44	2.42	141.33	2.24
458	158.4	2.42	141.17	2.24
459	158.29	2.42	141.03	2.24
460	158.04	2.42	140.94	2.24
461	158.56	2.42	140.94	2.24
462	158.56	2.42	140.81	2.24
463	158.02	2.42	140.74	2.24
464	158.13	2.42	140.63	2.24
465	157.51	2.42	140.57	2.24
466	157.51	2.42	140.52	2.24
467	157.4	2.42	140.36	2.24
468	157.53	2.42	140.25	2.24
469	157.35	2.42	140.16	2.24
470	157.08	2.42	140.15	2.24
471	157.32	2.42	140.04	2.24
472	157.08	2.42	139.93	2.24
473	157.31	2.42	139.55	2.24
474	157.02	2.42	139.55	2.24
475	156.99	1.96	139.55	2.36
476	156.66	1.96	139.49	2.36
477	156.93	1.96	139.45	2.36
478	156.93	1.96	139.34	2.36
479	156.33	1.96	139.33	2.36
480	156.44	1.96	139.28	2.36
481	156	1.96	139.28	2.36
482	156.39	1.96	139.17	2.36
483	156.39	1.96	139.07	2.36
484	156.17	1.96	139.03	2.36
485	155.95	1.96	139	2.36
486	156.01	1.96	138.9	2.36
487	155.74	1.96	138.96	2.36
488	155.68	1.96	138.85	2.36
489	155.85	1.96	138.85	2.36
490	155.26	1.96	138.47	2.36
491	155.52	1.96	138.36	2.36
492	155.68	1.96	138.37	2.36
493	155.7	1.96	138.15	2.36
494	155.64	1.96	138.27	2.36
495	155.53	1.96	138.26	2.36
496	155.76	1.96	138.06	2.36
497	155.26	1.96	137.89	2.36
498	155.16	1.96	137.84	2.36
499	155.21	1.96	137.74	2.36
500	155.05	1.94	137.68	1.87
501	154.95	1.94	137.57	1.87
502	154.94	1.94	137.41	1.87
503	154.89	1.94	137.35	1.87
504	155	1.94	137.25	1.87
505	154.24	1.94	137.2	1.87
506	154.29	1.94	137.04	1.87
507	154.51	1.94	136.93	1.87
508	154.57	1.94	136.93	1.87
509	154.08	1.94	136.87	1.87
510	154.19	1.94	136.76	1.87
511	154.08	1.94	136.71	1.87
512	154.4	1.94	136.55	1.87
513	153.97	1.94	136.5	1.87
514	153.7	1.94	136.34	1.87
515	153.97	1.94	136.28	1.87
516	153.22	1.94	136.23	1.87
517	152.95	1.94	136.12	1.87
518	153.06	1.94	136.01	1.87
519	153.06	1.94	135.91	1.87
520	153.33	1.94	135.8	1.87
521	152.84	1.94	135.69	1.87
522	152.9	1.94	135.64	1.87
523	153.17	1.94	135.48	1.87
524	152.74	1.94	135.43	1.87
525	153	2.05	135.37	2.31
526	152.74	2.05	135.37	2.31
527	152.63	2.05	135.21	2.31
528	152.79	2.05	135.16	2.31
529	152.47	2.05	134.79	2.31
530	152.58	2.05	134.84	2.31
531	152.41	2.05	134.73	2.31
532	152.36	2.05	134.68	2.31
533	152.36	2.05	134.57	2.31
534	152.35	2.05	134.47	2.31
535	152.1	2.05	134.41	2.31
536	151.72	2.05	134.31	2.31
537	151.78	2.05	134.15	2.31
538	151.78	2.05	133.99	2.31
539	151.78	2.05	134.04	2.31
540	151.76	2.05	133.99	2.31
541	151.5	2.05	133.99	2.31
542	151.6	2.05	133.83	2.31
543	151.2	2.05	133.83	2.31
544	151.2	2.05	133.72	2.31
545	151.2	2.05	133.67	2.31
546	151.04	2.05	133.61	2.31
547	151.1	2.05	133.45	2.31
548	150.83	2.05	133.41	2.31
549	150.67	2.05	133.3	2.31
550	150.45	2.55	133.19	2.18
551	150.56	2.55	133.13	2.18
552	150.3	2.55	132.97	2.18
553	150.66	2.55	132.92	2.18
554	150.14	2.55	132.76	2.18
555	150.14	2.55	132.71	2.18
556	150.09	2.55	132.65	2.18
557	150.03	2.55	132.55	2.18
558	150.14	2.55	132.45	2.18
559	149.61	2.55	132.39	2.18
560	149.55	2.55	132.23	2.18
561	149.55	2.55	132.18	2.18
562	149.71	2.55	132.23	2.18
563	149.46	2.55	132.12	2.18
564	149.36	2.55	131.96	2.18
565	149.4	2.55	131.97	2.18
566	149.24	2.55	131.76	2.18
567	149.24	2.55	131.7	2.18
568	149.26	2.55	131.7	2.18
569	149.14	2.55	131.65	2.18
570	149.1	2.55	131.65	2.18
571	149.1	2.55	131.55	2.18
572	148.77	2.55	131.55	2.18
573	148.77	2.55	131.16	2.18
574	148.89	2.55	131.18	2.18
575	148.75	1.7	131.18	2.01
576	148.85	1.7	131.01	2.01
577	148.61	1.7	131.01	2.01
578	148.41	1.7	130.95	2.01
579	148.45	1.7	130.85	2.01
580	148.42	1.7	130.75	2.01
581	148.45	1.7	130.8	2.01
582	148.38	1.7	130.74	2.01
583	148.12	1.7	130.68	2.01
584	148.02	1.7	130.58	2.01
585	148.08	1.7	130.53	2.01
586	148.04	1.7	130.48	2.01
587	148.04	1.7	130.48	2.01
588	147.98	1.7	130.48	2.01
589	147.98	1.7	130.47	2.01
590	147.88	1.7	130.48	2.01
591	147.94	1.7	130.36	2.01
592	147.78	1.7	130.36	2.01
593	147.62	1.7	130.32	2.01
594	147.68	1.7	130.27	2.01
595	147.56	1.7	129.79	2.01
596	147.49	1.7	129.73	2.01
597	147.29	1.7	129.67	2.01
598	147.36	1.7	129.67	2.01
599	147.26	1.7	129.78	2.01
600	147	1.75	129.52	1.66
601	146.77	1.75	129.31	1.66
602	146.83	1.75	129.26	1.66
603	146.73	1.75	129.21	1.66
604	146.73	1.75	129.27	1.66
605	146.6	1.75	129.16	1.66
606	146.67	1.75	129.1	1.66
607	146.6	1.75	129	1.66
608	146.34	1.75	128.89	1.66
609	146.31	1.75	128.8	1.66
610	146.15	1.75	128.73	1.66
611	146.15	1.75	128.62	1.66
612	146.44	1.75	128.61	1.66
613	146.28	1.75	128.64	1.66
614	146.34	1.75	128.53	1.66
615	146.25	1.75	128.37	1.66
616	145.79	1.75	128.36	1.66
617	146.08	1.75	128.26	1.66
618	145.66	1.75	128.16	1.66
619	145.56	1.75	128.1	1.66
620	145.59	1.75	128.04	1.66
621	145.56	1.75	127.98	1.66
622	145.5	1.75	127.83	1.66
623	145.4	1.75	127.8	1.66
624	145.24	1.75	127.59	1.66
625	145.14	1.86	127.57	1.95
626	145.08	1.86	127.56	1.95
627	144.84	1.86	127.56	1.95
628	144.98	1.86	127.47	1.95
629	144.98	1.86	127.35	1.95
630	144.84	1.86	127.3	1.95
631	144.88	1.86	127.3	1.95
632	144.72	1.86	127.18	1.95
633	144.63	1.86	126.97	1.95
634	144.59	1.86	127.01	1.95
635	144.42	1.86	127.01	1.95
636	144.39	1.86	126.77	1.95
637	144.39	1.86	126.64	1.95
638	144.16	1.86	126.54	1.95
639	144.26	1.86	126.54	1.95
640	143.92	1.86	126.53	1.95
641	143.95	1.86	126.45	1.95
642	143.95	1.86	126.39	1.95
643	143.66	1.86	126.35	1.95
644	143.76	1.86	126.3	1.95
645	143.66	1.86	126.24	1.95
646	143.85	1.86	126.14	1.95
647	143.69	1.86	126.03	1.95
648	143.53	1.86	126.03	1.95
649	143.5	1.86	125.97	1.95
650	143.53	1.61	125.93	1.64
651	143.76	1.61	125.91	1.64
652	143.36	1.61	125.85	1.64
653	143.04	1.61	125.66	1.64
654	143.13	1.61	125.49	1.64
655	143.11	1.61	125.54	1.64
656	142.9	1.61	125.52	1.64
657	143.06	1.61	125.37	1.64
658	142.27	1.61	125.29	1.64
659	142.45	1.61	125.12	1.64
660	142.55	1.61	125.06	1.64
661	142.45	1.61	125.02	1.64
662	142.55	1.61	125.02	1.64
663	142.29	1.61	125.03	1.64
664	142.08	1.61	124.93	1.64
665	142.08	1.61	124.93	1.64
666	142.16	1.61	124.87	1.64
667	142.01	1.61	124.7	1.64
668	142.08	1.61	124.58	1.64
669	142.16	1.61	124.52	1.64
670	141.83	1.61	124.5	1.64
671	141.52	1.61	124.37	1.64
672	141.76	1.61	124.25	1.64
673	141.76	1.61	124.25	1.64
674	141.85	1.61	124.25	1.64
675	141.5	2.03	124.21	1.72
676	141.19	2.03	124.04	1.72
677	141.05	2.03	124	1.72
678	140.96	2.03	123.94	1.72
679	140.7	2.03	123.88	1.72
680	140.63	2.03	123.84	1.72
681	140.3	2.03	123.61	1.72
682	140.46	2.03	123.63	1.72
683	140.46	2.03	123.59	1.72
684	140.5	2.03	123.4	1.72
685	140.3	2.03	123.34	1.72
686	140.12	2.03	123.34	1.72
687	140.04	2.03	123.3	1.72
688	139.79	2.03	123.3	1.72
689	139.63	2.03	122.88	1.72
690	139.79	2.03	122.88	1.72
691	139.78	2.03	122.92	1.72
692	139.7	2.03	122.88	1.72
693	139.54	2.03	122.84	1.72
694	139.46	2.03	122.78	1.72
695	139.29	2.03	122.78	1.72
696	139.3	2.03	122.72	1.72
697	139.21	2.03	122.68	1.72
698	138.96	2.03	122.78	1.72
699	138.87	2.03	122.68	1.72
700	138.79	2.71	122.57	1.64
701	138.79	2.71	122.39	1.64
702	138.88	2.71	122.39	1.64
703	138.81	2.71	122.37	1.64
704	138.05	2.71	122.31	1.64
705	138.13	2.71	122.28	1.64
706	138.22	2.71	122.22	1.64
707	137.9	2.71	122.16	1.64
708	137.99	2.71	121.72	1.64
709	138.15	2.71	121.7	1.64
710	137.91	2.71	121.62	1.64
711	137.82	2.71	121.62	1.64
712	137.74	2.71	121.49	1.64
713	137.66	2.71	121.45	1.64
714	137.73	2.71	121.31	1.64
715	137.58	2.71	121.35	1.64
716	137.4	2.71	121.27	1.64
717	137.32	2.71	121.25	1.64
718	137.41	2.71	121.18	1.64
719	137.32	2.71	121.08	1.64
720	137.07	2.71	121.05	1.64
721	136.82	2.71	120.91	1.64
722	136.6	2.71	120.85	1.64
723	136.82	2.71	120.81	1.64
724	136.82	2.71	120.81	1.64
725	136.75	2.04	120.71	1.86
726	136.67	2.04	120.68	1.86
727	136.34	2.04	120.55	1.86
728	136.41	2.04	120.45	1.86
729	136.25	2.04	120.32	1.86
730	136	2.04	120.31	1.86
731	135.92	2.04	120.22	1.86
732	135.92	2.04	120.05	1.86
733	135.75	2.04	119.81	1.86
734	135.75	2.04	119.81	1.86
735	135.33	2.04	119.71	1.86
736	135.33	2.04	119.64	1.86
737	135.33	2.04	119.54	1.86
738	135.42	2.04	119.54	1.86
739	135	2.04	119.47	1.86
740	135.17	2.04	119.34	1.86
741	135.25	2.04	119.37	1.86
742	134.75	2.04	119.3	1.86
743	134.83	2.04	119.13	1.86
744	135	2.04	119	1.86
745	134.58	2.04	119.13	1.86
746	135	2.04	119.07	1.86
747	134.58	2.04	118.97	1.86
748	134.33	2.04	118.91	1.86
749	134.75	2.04	118.84	1.86
750	134.33	2.42	118.74	1.97
751	134.49	2.42	118.67	1.97
752	134.41	2.42	118.53	1.97
753	133.73	2.42	118.47	1.97
754	134.24	2.42	118.34	1.97
755	133.73	2.42	118.27	1.97
756	133.41	2.42	118.2	1.97
757	133.73	2.42	118.13	1.97
758	133.65	2.42	118.07	1.97
759	133.4	2.42	117.97	1.97
760	133.89	2.42	117.93	1.97
761	132.89	2.42	117.9	1.97
762	132.72	2.42	117.86	1.97
763	132.8	2.42	117.8	1.97
764	132.8	2.42	117.8	1.97
765	132.89	2.42	117.73	1.97
766	132.98	2.42	117.66	1.97
767	132.8	2.42	117.63	1.97
768	132.98	2.42	117.53	1.97
769	132.8	2.42	117.5	1.97
770	133.22	2.42	117.47	1.97
771	133.22	2.42	117.33	1.97
772	133.2	2.42	117.27	1.97
773	133.12	2.42	117.16	1.97
774	132.97	2.42	117.1	1.97
775	132.45	1.88	117	1.74
776	132.7	1.88	116.93	1.74
777	132.7	1.88	116.9	1.74
778	132.44	1.88	116.83	1.74
779	132.6	1.88	116.7	1.74
780	132.35	1.88	116.7	1.74
781	132.43	1.88	116.63	1.74
782	131.95	1.88	116.57	1.74
783	131.94	1.88	116.47	1.74
784	131.7	1.88	116.27	1.74
785	131.78	1.88	116.3	1.74
786	131.92	1.88	116.2	1.74
787	131.76	1.88	116.17	1.74
788	132.18	1.88	116.1	1.74
789	131.59	1.88	116.1	1.74
790	131.74	1.88	116	1.74
791	131.34	1.88	115.93	1.74
792	131.42	1.88	115.87	1.74
793	131.98	1.88	115.76	1.74
794	131.26	1.88	115.7	1.74
795	131.4	1.88	115.67	1.74
796	131.6	1.88	115.57	1.74
797	131.56	1.88	115.43	1.74
798	130.98	1.88	115.33	1.74
799	131.04	1.88	115.27	1.74
800	131	1.45	115.21	1.79
801	130.69	1.45	115.1	1.79
802	131.3	1.45	115.03	1.79
803	130.64	1.45	114.93	1.79
804	130.71	1.45	114.9	1.79
805	130.69	1.45	114.8	1.79
806	130.29	1.45	114.67	1.79
807	130.47	1.45	114.67	1.79
808	130.15	1.45	114.6	1.79
809	130.51	1.45	114.57	1.79
810	130.64	1.45	114.47	1.79
811	129.81	1.45	114.38	1.79
812	130.37	1.45	114.34	1.79
813	130.53	1.45	114.24	1.79
814	130.25	1.45	114.2	1.79
815	130.03	1.45	114.14	1.79
816	130.25	1.45	114.04	1.79
817	129.41	1.45	113.94	1.79
818	129.33	1.45	113.91	1.79
819	129.24	1.45	113.84	1.79
820	129.9	1.45	113.74	1.79
821	129.68	1.45	113.68	1.79
822	129.33	1.45	113.68	1.79
823	128.32	1.45	113.61	1.79
824	129.32	1.45	113.48	1.79
825	128.15	2.85	113.41	1.8
826	128.45	2.85	113.37	1.8
827	128.03	2.85	113.34	1.8
828	128.37	2.85	113.25	1.8
829	127.58	2.85	113.22	1.8
830	127.52	2.85	113.12	1.8
831	127.28	2.85	113.08	1.8
832	128.11	2.85	112.89	1.8
833	127.52	2.85	112.85	1.8
834	127.52	2.85	112.71	1.8
835	127.3	2.85	112.45	1.8
836	127.35	2.85	112.38	1.8
837	127.57	2.85	112.35	1.8
838	126.75	2.85	112.3	1.8
839	126.34	2.85	112.3	1.8
840	126.63	2.85	112.2	1.8
841	126.34	2.85	112.23	1.8
842	126.41	2.85	112.16	1.8
843	126.7	2.85	112.17	1.8
844	126.14	2.85	112.09	1.8
845	126.07	2.85	112.06	1.8
846	126.17	2.85	111.95	1.8
847	126.38	2.85	111.95	1.8
848	125.93	2.85	111.88	1.8
849	126.1	2.85	111.86	1.8
850	125.71	2.44	111.8	1.61
851	125.71	2.44	111.77	1.61
852	125.73	2.44	111.79	1.61
853	125.59	2.44	111.73	1.61
854	125.57	2.44	111.66	1.61
855	125.5	2.44	111.64	1.61
856	125.57	2.44	111.62	1.61
857	125.78	2.44	111.6	1.61
858	125.13	2.44	111.2	1.61
859	125.27	2.44	111.1	1.61
860	125.31	2.44	111.03	1.61
861	125.27	2.44	110.91	1.61
862	124.76	2.44	110.84	1.61
863	124.63	2.44	110.79	1.61
864	124.52	2.44	110.79	1.61
865	124.66	2.44	110.72	1.61
866	124.83	2.44	110.69	1.61
867	124.89	2.44	110.63	1.61
868	124.39	2.44	110.6	1.61
869	124.32	2.44	110.49	1.61
870	124.12	2.44	110.46	1.61
871	124.42	2.44	110.37	1.61
872	124.22	2.44	110.32	1.61
873	123.69	2.44	110.23	1.61
874	124.29	2.44	110.23	1.61
875	123.96	1.75	110.13	1.67
876	123.86	1.75	110.02	1.67
877	123.66	1.75	109.97	1.67
878	123.69	1.75	109.88	1.67
879	123.69	1.75	109.74	1.67
880	123.32	1.75	109.69	1.67
881	123.46	1.75	109.62	1.67
882	122.99	1.75	109.51	1.67
883	123.32	1.75	109.46	1.67
884	123.08	1.75	109.37	1.67
885	122.92	1.75	109.28	1.67
886	122.49	1.75	109.23	1.67
887	122.72	1.75	109.23	1.67
888	122.26	1.75	109.15	1.67
889	122.43	1.75	109.18	1.67
890	122.22	1.75	109.15	1.67
891	122.22	1.75	109.13	1.67
892	122.43	1.75	109.06	1.67
893	122.08	1.75	108.97	1.67
894	121.99	1.75	108.9	1.67
895	121.6	1.75	108.81	1.67
896	121.79	1.75	108.74	1.67
897	121.89	1.75	108.71	1.67
898	121.81	1.75	108.67	1.67
899	121.62	1.75	108.57	1.67
900	121.29	2.67	108.48	1.65
901	121.44	2.67	108.43	1.65
902	121.52	2.67	108.34	1.65
903	121.81	2.67	108.3	1.65
904	121.63	2.67	108.2	1.65
905	121.38	2.67	108.18	1.65
906	121.48	2.67	108.16	1.65
907	121.03	2.67	108.06	1.65
908	121.21	2.67	107.76	1.65
909	120.96	2.67	107.74	1.65
910	121.13	2.67	107.67	1.65
911	121.21	2.67	107.71	1.65
912	121.07	2.67	107.64	1.65
913	120.63	2.67	107.64	1.65
914	120.96	2.67	107.6	1.65
915	120.98	2.67	107.6	1.65
916	120.94	2.67	107.53	1.65
917	120.61	2.67	107.5	1.65
918	120.61	2.67	107.46	1.65
919	120.96	2.67	107.38	1.65
920	120.96	2.67	107.34	1.65
921	120.9	2.67	107.34	1.65
922	120.59	2.67	107.29	1.65
923	120.36	2.67	107.29	1.65
924	120.69	2.67	107.22	1.65
925	120.55	0.74	107.29	1.19
926	120.49	0.74	107.24	1.19
927	120.67	0.74	107.15	1.19
928	120.22	0.74	106.78	1.19
929	120.15	0.74	106.73	1.19
930	120.07	0.74	106.66	1.19
931	120.07	0.74	106.66	1.19
932	120.18	0.74	106.59	1.19
933	119.57	0.74	106.52	1.19
934	119.69	0.74	106.41	1.19
935	119.4	0.74	106.34	1.19
936	119.71	0.74	106.3	1.19
937	119.54	0.74	106.18	1.19
938	119.64	0.74	106.16	1.19
939	119.54	0.74	106.09	1.19
940	119.16	0.74	106	1.19
941	119.09	0.74	105.93	1.19
942	118.81	0.74	105.85	1.19
943	119.21	0.74	105.73	1.19
944	118.94	0.74	105.71	1.19
945	118.56	0.74	105.66	1.19
946	118.44	0.74	105.58	1.19
947	118.77	0.74	105.55	1.19
948	118.29	0.74	105.46	1.19
949	118.73	0.74	105.41	1.19
950	118.55	2	105.37	1.92
951	118.28	2	105.34	1.92
952	118.07	2	105.2	1.92
953	118.24	2	105.2	1.92
954	118.45	2	105.11	1.92
955	118.07	2	105.04	1.92
956	117.64	2	104.93	1.92
957	117.47	2	104.78	1.92
958	117.8	2	104.75	1.92
959	117.8	2	104.62	1.92
960	117.32	2	104.55	1.92
961	117.37	2	104.61	1.92
962	117.37	2	104.61	1.92
963	117.1	2	104.53	1.92
964	117.37	2	104.52	1.92
965	117.16	2	104.46	1.92
966	117.42	2	104.46	1.92
967	117.43	2	104.41	1.92
968	117.48	2	104.36	1.92
969	117.32	2	104.2	1.92
970	116.84	2	104.05	1.92
971	116.94	2	103.98	1.92
972	117.11	2	103.95	1.92
973	116.62	2	103.89	1.92
974	116.78	2	103.75	1.92
975	116.73	1.82	103.68	1.69
976	116.67	1.82	103.61	1.69
977	116.51	1.82	103.55	1.69
978	116.4	1.82	103.52	1.69
979	116.46	1.82	103.45	1.69
980	116.24	1.82	103.36	1.69
981	116.35	1.82	103.27	1.69
982	115.97	1.82	103.22	1.69
983	116.24	1.82	103.11	1.69
984	115.86	1.82	103.06	1.69
985	115.7	1.82	103.02	1.69
986	115.65	1.82	102.95	1.69
987	115.43	1.82	102.86	1.69
988	115.27	1.82	102.84	1.69
989	115.75	1.82	102.78	1.69
990	115.16	1.82	102.75	1.69
991	115.21	1.82	102.55	1.69
992	115.16	1.82	102.66	1.69
993	115.27	1.82	102.68	1.69
994	115.27	1.82	102.55	1.69
995	114.94	1.82	102.41	1.69
996	115.16	1.82	102.31	1.69
997	115.04	1.82	102.09	1.69
998	114.72	1.82	101.93	1.69
999	114.83	1.82	101.93	1.69
1000	114.57	2.16	101.92	1.76
1001	114.55	2.16	101.87	1.76
1002	114.4	2.16	101.83	1.76
1003	114.08	2.16	101.77	1.76
1004	114.4	2.16	101.71	1.76
1005	114.24	2.16	101.63	1.76
1006	114.5	2.16	101.6	1.76
1007	114.56	2.16	101.47	1.76
1008	114.01	2.16	101.41	1.76
1009	113.9	2.16	101.34	1.76
1010	114.12	2.16	101.34	1.76
1011	114.05	2.16	101.25	1.76
1012	113.9	2.16	101.19	1.76
1013	113.74	2.16	101.04	1.76
1014	113.59	2.16	100.98	1.76
1015	113.47	2.16	100.88	1.76
1016	113.1	2.16	100.82	1.76
1017	113.52	2.16	100.71	1.76
1018	113.29	2.16	100.67	1.76
1019	113.29	2.16	100.6	1.76
1020	112.83	2.16	100.5	1.76
1021	112.82	2.16	100.44	1.76
1022	113.13	2.16	100.34	1.76
1023	112.98	2.16	100.34	1.76
1024	113.09	2.16	100.26	1.76
1025	112.93	1.64	100.26	1.66
1026	112.7	1.64	100.23	1.66
1027	112.93	1.64	100.19	1.66
1028	112.66	1.64	100.11	1.66
1029	112.66	1.64	100.05	1.66
1030	112.39	1.64	99.75	1.66
1031	112.27	1.64	99.62	1.66
1032	111.94	1.64	99.61	1.66
1033	112.21	1.64	99.58	1.66
1034	112.21	1.64	99.53	1.66
1035	112.05	1.64	99.46	1.66
1036	112	1.64	99.45	1.66
1037	111.73	1.64	99.38	1.66
1038	111.91	1.64	99.32	1.66
1039	111.76	1.64	99.28	1.66
1040	111.19	1.64	99.23	1.66
1041	110.97	1.64	99.16	1.66
1042	111.38	1.64	99.09	1.66
1043	111.31	1.64	99.01	1.66
1044	110.92	1.64	99	1.66
1045	111.24	1.64	98.92	1.66
1046	111.11	1.64	98.87	1.66
1047	110.68	1.64	98.82	1.66
1048	110.74	1.64	98.8	1.66
1049	110.57	1.64	98.72	1.66
1050	110.88	2.05	98.72	1.54
1051	110.66	2.05	98.65	1.54
1052	110.43	2.05	98.34	1.54
1053	110.19	2.05	98.25	1.54
1054	109.92	2.05	98.17	1.54
1055	110	2.05	98.18	1.54
1056	109.92	2.05	98.15	1.54
1057	110.05	2.05	98.15	1.54
1058	109.96	2.05	98.08	1.54
1059	109.89	2.05	98.04	1.54
1060	110.12	2.05	97.95	1.54
1061	109.89	2.05	97.93	1.54
1062	109.96	2.05	97.92	1.54
1063	109.85	2.05	97.85	1.54
1064	109.58	2.05	97.57	1.54
1065	109.51	2.05	97.43	1.54
1066	109.24	2.05	97.36	1.54
1067	109.24	2.05	97.28	1.54
1068	109.39	2.05	97.28	1.54
1069	109.36	2.05	97.14	1.54
1070	109.16	2.05	97.14	1.54
1071	108.93	2.05	97.06	1.54
1072	108.82	2.05	97.06	1.54
1073	108.93	2.05	96.99	1.54
1074	108.86	2.05	96.92	1.54
1075	108.93	1.95	96.91	1.81
1076	108.86	1.95	96.97	1.81
1077	108.66	1.95	96.91	1.81
1078	108.63	1.95	96.96	1.81
1079	108.4	1.95	96.89	1.81
1080	108.32	1.95	96.96	1.81
1081	108.21	1.95	96.9	1.81
1082	108.4	1.95	96.91	1.81
1083	108.74	1.95	96.9	1.81
1084	108.55	1.95	96.61	1.81
1085	108.32	1.95	96.46	1.81
1086	108.21	1.95	96.46	1.81
1087	107.6	1.95	96.32	1.81
1088	107.98	1.95	96.17	1.81
1089	107.98	1.95	96.17	1.81
1090	107.98	1.95	96.1	1.81
1091	107.98	1.95	96.01	1.81
1092	107.6	1.95	95.97	1.81
1093	107.48	1.95	95.87	1.81
1094	107.68	1.95	95.82	1.81
1095	107.4	1.95	95.73	1.81
1096	107.14	1.95	95.73	1.81
1097	107.48	1.95	95.65	1.81
1098	107.06	1.95	95.65	1.81
1099	107.25	1.95	95.57	1.81
1100	107.48	1.45	95.5	1.41
1101	107.44	1.45	95.5	1.41
1102	107.25	1.45	95.38	1.41
1103	106.83	1.45	95.35	1.41
1104	106.72	1.45	95.29	1.41
1105	106.83	1.45	95.21	1.41
1106	106.99	1.45	95.13	1.41
1107	106.16	1.45	95.06	1.41
1108	106.27	1.45	95	1.41
1109	106.44	1.45	94.92	1.41
1110	106.26	1.45	94.92	1.41
1111	106.53	1.45	94.84	1.41
1112	106.14	1.45	94.77	1.41
1113	106.06	1.45	94.7	1.41
1114	106.19	1.45	94.62	1.41
1115	105.85	1.45	94.55	1.41
1116	105.91	1.45	94.48	1.41
1117	105.85	1.45	94.33	1.41
1118	105.45	1.45	94.32	1.41
1119	105.33	1.45	94.24	1.41
1120	105.81	1.45	94.25	1.41
1121	105.81	1.45	94.17	1.41
1122	105.43	1.45	94.17	1.41
1123	105.38	1.45	94.09	1.41
1124	105.14	1.45	94.03	1.41
1125	105.35	2.13	93.96	1.54
1126	105.02	2.13	93.88	1.54
1127	104.82	2.13	93.81	1.54
1128	105.18	2.13	93.81	1.54
1129	105.06	2.13	93.74	1.54
1130	104.92	2.13	93.67	1.54
1131	104.95	2.13	93.59	1.54
1132	104.77	2.13	93.44	1.54
1133	104.8	2.13	93.37	1.54
1134	104.77	2.13	93.29	1.54
1135	104.18	2.13	93.21	1.54
1136	104.18	2.13	93.15	1.54
1137	104.21	2.13	93.15	1.54
1138	104.27	2.13	93.08	1.54
1139	104.18	2.13	93.01	1.54
1140	104.07	2.13	92.93	1.54
1141	104.27	2.13	92.85	1.54
1142	103.8	2.13	92.85	1.54
1143	103.69	2.13	92.85	1.54
1144	103.63	2.13	92.86	1.54
1145	103.78	2.13	92.85	1.54
1146	103.89	2.13	92.71	1.54
1147	103.6	2.13	92.71	1.54
1148	103.51	2.13	92.63	1.54
1149	103.66	2.13	92.42	1.54
1150	103.71	1.64	92.49	1.47
1151	103.48	1.64	92.49	1.47
1152	103.45	1.64	92.41	1.47
1153	103.42	1.64	92.19	1.47
1154	103.42	1.64	92.2	1.47
1155	103.1	1.64	92.13	1.47
1156	102.84	1.64	91.97	1.47
1157	103.04	1.64	91.98	1.47
1158	102.9	1.64	91.83	1.47
1159	102.58	1.64	91.76	1.47
1160	102.81	1.64	91.68	1.47
1161	102.72	1.64	91.68	1.47
1162	102.84	1.64	91.75	1.47
1163	102.75	1.64	91.76	1.47
1164	102.7	1.64	91.75	1.47
1165	102.84	1.64	91.61	1.47
1166	102.37	1.64	91.53	1.47
1167	102.58	1.64	91.46	1.47
1168	102.52	1.64	91.46	1.47
1169	102.35	1.64	91.47	1.47
1170	102.14	1.64	91.47	1.47
1171	101.95	1.64	91.32	1.47
1172	102.54	1.64	91.25	1.47
1173	102.54	1.64	91.18	1.47
1174	102.07	1.64	91.1	1.47
1175	101.83	1.88	91.03	1.46
1176	101.57	1.88	90.95	1.46
1177	101.43	1.88	90.88	1.46
1178	101.5	1.88	90.88	1.46
1179	101.31	1.88	90.81	1.46
1180	101.76	1.88	90.66	1.46
1181	101.48	1.88	90.59	1.46
1182	101.55	1.88	90.51	1.46
1183	101.14	1.88	90.51	1.46
1184	101.03	1.88	90.51	1.46
1185	101.03	1.88	90.51	1.46
1186	100.81	1.88	90.37	1.46
1187	101.05	1.88	90.37	1.46
1188	100.98	1.88	90.29	1.46
1189	101.05	1.88	90.29	1.46
1190	100.98	1.88	90.22	1.46
1191	101.05	1.88	90.15	1.46
1192	100.93	1.88	90.07	1.46
1193	100.74	1.88	90	1.46
1194	100.84	1.88	89.93	1.46
1195	100.86	1.88	89.93	1.46
1196	100.51	1.88	89.85	1.46
1197	100.41	1.88	89.71	1.46
1198	100.43	1.88	89.63	1.46
1199	100.55	1.88	89.56	1.46
1200	100.08	1.75	89.41	1.62
1201	100.18	1.75	89.34	1.62
1202	99.96	1.75	89.27	1.62
1203	100.06	1.75	89.27	1.62
1204	99.86	1.75	89.19	1.62
1205	99.72	1.75	89.19	1.62
1206	99.72	1.75	89.12	1.62
1207	99.36	1.75	88.97	1.62
1208	99.44	1.75	88.9	1.62
1209	99.86	1.75	88.83	1.62
1210	99.86	1.75	88.9	1.62
1211	99.6	1.75	88.75	1.62
1212	99.46	1.75	88.82	1.62
1213	99.24	1.75	88.6	1.62
1214	99.26	1.75	88.6	1.62
1215	99.24	1.75	88.46	1.62
1216	99.22	1.75	88.46	1.62
1217	99.1	1.75	88.38	1.62
1218	98.73	1.75	88.31	1.62
1219	99.09	1.75	88.24	1.62
1220	98.99	1.75	88.16	1.62
1221	98.71	1.75	88.09	1.62
1222	99	1.75	88.03	1.62
1223	98.88	1.75	87.94	1.62
1224	98.75	1.75	87.87	1.62
1225	98.87	1.21	87.8	1.61
1226	98.87	1.21	87.8	1.61
1227	98.75	1.21	87.72	1.61
1228	98.49	1.21	87.73	1.61
1229	98.52	1.21	87.65	1.61
1230	98.37	1.21	87.65	1.61
1231	98.1	1.21	87.65	1.61
1232	97.98	1.21	87.58	1.61
1233	98.35	1.21	87.52	1.61
1234	97.89	1.21	87.43	1.61
1235	98.1	1.21	87.36	1.61
1236	98.27	1.21	87.13	1.61
1237	98.27	1.21	87.13	1.61
1238	97.92	1.21	87.13	1.61
1239	97.8	1.21	87.06	1.61
1240	97.79	1.21	86.99	1.61
1241	97.79	1.21	86.91	1.61
1242	97.92	1.21	86.84	1.61
1243	97.79	1.21	86.77	1.61
1244	97.39	1.21	86.69	1.61
1245	97.63	1.21	86.55	1.61
1246	96.75	1.21	86.26	1.61
1247	97.28	1.21	86.26	1.61
1248	96.91	1.21	86.26	1.61
1249	97.02	1.21	86.35	1.61
1250	97.24	1.63	86.27	1.53
1251	97.28	1.63	86.27	1.53
1252	97.02	1.63	86.26	1.53
1253	97.23	1.63	86.27	1.53
1254	97.23	1.63	86.19	1.53
1255	96.99	1.63	86.11	1.53
1256	96.89	1.63	86.04	1.53
1257	96.89	1.63	85.75	1.53
1258	96.62	1.63	85.75	1.53
1259	96.26	1.63	85.75	1.53
1260	96.25	1.63	85.75	1.53
1261	96.5	1.63	85.75	1.53
1262	96.87	1.63	85.74	1.53
1263	96.26	1.63	85.75	1.53
1264	95.82	1.63	85.44	1.53
1265	96.06	1.63	85.38	1.53
1266	95.82	1.63	85.3	1.53
1267	95.81	1.63	85.23	1.53
1268	95.59	1.63	85.23	1.53
1269	95.72	1.63	85.23	1.53
1270	95.69	1.63	85.16	1.53
1271	95.7	1.63	85.08	1.53
1272	95.24	1.63	85.01	1.53
1273	95.29	1.63	85.01	1.53
1274	95.51	1.63	84.98	1.53
1275	95.79	1.45	84.97	1.3
1276	95.18	1.45	84.94	1.3
1277	95.03	1.45	84.94	1.3
1278	95.24	1.45	84.94	1.3
1279	95.22	1.45	84.94	1.3
1280	95.31	1.45	84.87	1.3
1281	95.28	1.45	84.72	1.3
1282	94.87	1.45	84.75	1.3
1283	95.08	1.45	84.65	1.3
1284	95.33	1.45	84.35	1.3
1285	94.71	1.45	84.35	1.3
1286	94.82	1.45	84.3	1.3
1287	94.85	1.45	84.21	1.3
1288	94.69	1.45	84.06	1.3
1289	94.59	1.45	83.92	1.3
1290	94.33	1.45	83.85	1.3
1291	94.21	1.45	83.93	1.3
1292	94.21	1.45	83.93	1.3
1293	94.21	1.45	83.92	1.3
1294	94.35	1.45	83.92	1.3
1295	94.23	1.45	83.85	1.3
1296	94.11	1.45	83.77	1.3
1297	94.34	1.45	83.72	1.3
1298	94.34	1.45	83.62	1.3
1299	94.67	1.45	83.55	1.3
1300	93.97	1.82	83.52	1.45
1301	93.98	1.82	83.51	1.45
1302	94.22	1.82	83.4	1.45
1303	93.72	1.82	83.38	1.45
1304	94.35	1.82	83.31	1.45
1305	93.61	1.82	83.16	1.45
1306	93.39	1.82	83.02	1.45
1307	94.12	1.82	82.87	1.45
1308	93.63	1.82	82.95	1.45
1309	93.35	1.82	82.87	1.45
1310	93.37	1.82	82.72	1.45
1311	93.15	1.82	82.73	1.45
1312	93.39	1.82	82.66	1.45
1313	93.49	1.82	82.66	1.45
1314	93.15	1.82	82.59	1.45
1315	93.38	1.82	82.51	1.45
1316	93.15	1.82	82.57	1.45
1317	93.17	1.82	82.49	1.45
1318	93.02	1.82	82.4	1.45
1319	92.9	1.82	82.27	1.45
1320	93.03	1.82	82.35	1.45
1321	92.67	1.82	82.2	1.45
1322	92.92	1.82	82.12	1.45
1323	92.92	1.82	82.11	1.45
1324	92.9	1.82	82.12	1.45
1325	92.3	1.67	82.12	1.4
1326	92.65	1.67	82.13	1.4
1327	92.66	1.67	81.9	1.4
1328	92.53	1.67	81.82	1.4
1329	92.78	1.67	81.83	1.4
1330	92.42	1.67	81.78	1.4
1331	92.05	1.67	81.76	1.4
1332	92.3	1.67	81.68	1.4
1333	91.93	1.67	81.61	1.4
1334	92.05	1.67	81.47	1.4
1335	92.07	1.67	81.47	1.4
1336	91.7	1.67	81.39	1.4
1337	91.58	1.67	81.31	1.4
1338	91.57	1.67	81.33	1.4
1339	91.56	1.67	81.25	1.4
1340	91.7	1.67	81.18	1.4
1341	91.94	1.67	81.1	1.4
1342	91.33	1.67	81.1	1.4
1343	91.33	1.67	81.03	1.4
1344	91.82	1.67	81.03	1.4
1345	91.82	1.67	80.96	1.4
1346	91.08	1.67	80.89	1.4
1347	91.69	1.67	80.89	1.4
1348	90.96	1.67	80.81	1.4
1349	90.84	1.67	80.8	1.4
1350	90.84	1.46	80.74	1.38
1351	90.72	1.46	80.66	1.38
1352	90.96	1.46	80.59	1.38
1353	90.36	1.46	80.57	1.38
1354	90.36	1.46	80.49	1.38
1355	90.96	1.46	80.42	1.38
1356	90.97	1.46	80.33	1.38
1357	90.36	1.46	80.27	1.38
1358	90.6	1.46	80.12	1.38
1359	90.24	1.46	80.1	1.38
1360	89.76	1.46	80.04	1.38
1361	90	1.46	79.91	1.38
1362	89.4	1.46	79.7	1.38
1363	89.64	1.46	79.62	1.38
1364	89.64	1.46	79.62	1.38
1365	89.28	1.46	79.71	1.38
1366	89.4	1.46	79.64	1.38
1367	89.76	1.46	79.64	1.38
1368	89.64	1.46	79.63	1.38
1369	89.52	1.46	79.57	1.38
1370	89.52	1.46	79.48	1.38
1371	89.52	1.46	79.41	1.38
1372	89.52	1.46	79.36	1.38
1373	88.92	1.46	79.25	1.38
1374	89.28	1.46	79.19	1.38
1375	89.28	1.56	79.11	1.63
1376	88.92	1.56	79.05	1.63
1377	88.92	1.56	78.98	1.63
1378	88.44	1.56	78.89	1.63
1379	88.68	1.56	78.82	1.63
1380	89.04	1.56	78.82	1.63
1381	88.32	1.56	78.68	1.63
1382	88.32	1.56	78.6	1.63
1383	88.44	1.56	78.53	1.63
1384	88.44	1.56	78.46	1.63
1385	88.2	1.56	78.37	1.63
1386	87.95	1.56	78.32	1.63
1387	88.07	1.56	78.27	1.63
1388	88.08	1.56	78.22	1.63
1389	87.73	1.56	78.15	1.63
1390	87.95	1.56	78.15	1.63
1391	87.71	1.56	78	1.63
1392	87.59	1.56	77.93	1.63
1393	87.59	1.56	77.84	1.63
1394	87.25	1.56	77.77	1.63
1395	87.12	1.56	77.76	1.63
1396	87.24	1.56	77.74	1.63
1397	86.87	1.56	77.6	1.63
1398	86.97	1.56	77.51	1.63
1399	86.87	1.56	77.37	1.63
1400	86.85	2.43	77.3	1.81
1401	86.28	2.43	77.15	1.81
1402	86.3	2.43	77.1	1.81
1403	86.39	2.43	77.03	1.81
1404	86.15	2.43	76.88	1.81
1405	86.03	2.43	76.9	1.81
1406	85.58	2.43	76.76	1.81
1407	85.56	2.43	76.76	1.81
1408	85.79	2.43	76.76	1.81
1409	85.81	2.43	76.74	1.81
1410	85.78	2.43	76.74	1.81
1411	85.43	2.43	76.67	1.81
1412	85.45	2.43	76.6	1.81
1413	85.68	2.43	76.51	1.81
1414	85.44	2.43	76.46	1.81
1415	85.35	2.43	76.37	1.81
1416	85.8	2.43	76.35	1.81
1417	85.45	2.43	76.3	1.81
1418	85.46	2.43	76.21	1.81
1419	85.21	2.43	76.21	1.81
1420	85.08	2.43	76.14	1.81
1421	85.2	2.43	75.98	1.81
1422	84.85	2.43	75.93	1.81
1423	84.85	2.43	75.63	1.81
1424	84.73	2.43	75.61	1.81
1425	84.25	2.6	75.61	1.69
1426	84.61	2.6	75.54	1.69
1427	84.61	2.6	75.49	1.69
1428	84.25	2.6	75.56	1.69
1429	84.46	2.6	75.54	1.69
1430	84.24	2.6	75.49	1.69
1431	84.61	2.6	75.49	1.69
1432	83.9	2.6	75.42	1.69
1433	84.12	2.6	75.4	1.69
1434	84.02	2.6	75.31	1.69
1435	83.77	2.6	75.31	1.69
1436	83.51	2.6	75.33	1.69
1437	83.74	2.6	75.26	1.69
1438	83.53	2.6	75.22	1.69
1439	83.49	2.6	74.83	1.69
1440	83.5	2.6	74.83	1.69
1441	83.63	2.6	74.71	1.69
1442	84.11	2.6	74.64	1.69
1443	83.01	2.6	74.5	1.69
1444	83.01	2.6	74.55	1.69
1445	83.61	2.6	74.41	1.69
1446	83.13	2.6	74.25	1.69
1447	83.01	2.6	74.19	1.69
1448	82.64	2.6	74.12	1.69
1449	82.31	2.6	74.17	1.69
1450	82.64	1.61	74.03	1.58
1451	82.4	1.61	74.03	1.58
1452	82.77	1.61	73.85	1.58
1453	81.99	1.61	73.73	1.58
1454	82.28	1.61	73.85	1.58
1455	82.18	1.61	73.73	1.58
1456	82.07	1.61	73.68	1.58
1457	82.07	1.61	73.61	1.58
1458	81.95	1.61	73.61	1.58
1459	81.97	1.61	73.54	1.58
1460	81.78	1.61	73.52	1.58
1461	81.82	1.61	73.45	1.58
1462	81.6	1.61	73.41	1.58
1463	81.82	1.61	73.34	1.58
1464	81.7	1.61	73.2	1.58
1465	81.38	1.61	73.15	1.58
1466	81.53	1.61	73.09	1.58
1467	81.75	1.61	73.09	1.58
1468	81.73	1.61	72.95	1.58
1469	81.34	1.61	72.95	1.58
1470	81.36	1.61	72.88	1.58
1471	81.11	1.61	72.49	1.58
1472	81.17	1.61	72.49	1.58
1473	80.97	1.61	72.31	1.58
1474	81.01	1.61	72.33	1.58
1475	80.72	1.92	72.26	1.77
1476	80.83	1.92	72.17	1.77
1477	80.56	1.92	72.1	1.77
1478	80.56	1.92	72.05	1.77
1479	79.93	1.92	72.05	1.77
1480	80.38	1.92	71.96	1.77
1481	80.26	1.92	71.91	1.77
1482	79.99	1.92	71.89	1.77
1483	79.79	1.92	71.8	1.77
1484	80.01	1.92	71.8	1.77
1485	79.85	1.92	71.77	1.77
1486	79.91	1.92	71.73	1.77
1487	79.85	1.92	71.68	1.77
1488	79.47	1.92	71.63	1.77
1489	79.61	1.92	71.63	1.77
1490	79.61	1.92	71.61	1.77
1491	79.71	1.92	71.61	1.77
1492	79.23	1.92	71.57	1.77
1493	79.78	1.92	71.5	1.77
1494	79.96	1.92	71.5	1.77
1495	79.23	1.92	71.43	1.77
1496	79.28	1.92	71.38	1.77
1497	79.3	1.92	71.01	1.77
1498	79.16	1.92	70.92	1.77
1499	78.57	1.92	70.87	1.77
1500	78.74	1.98	70.85	1.41
1501	78.9	1.98	70.76	1.41
1502	78.78	1.98	70.69	1.41
1503	78.76	1.98	70.64	1.41
1504	78.64	1.98	70.57	1.41
1505	78.2	1.98	70.48	1.41
1506	78.41	1.98	70.48	1.41
1507	77.96	1.98	70.45	1.41
1508	78.29	1.98	70.32	1.41
1509	78.08	1.98	70.25	1.41
1510	78.27	1.98	70.22	1.41
1511	77.87	1.98	70.22	1.41
1512	78.6	1.98	70.09	1.41
1513	78.03	1.98	70.04	1.41
1514	78.06	1.98	69.95	1.41
1515	78.06	1.98	69.88	1.41
1516	77.91	1.98	69.79	1.41
1517	77.68	1.98	69.72	1.41
1518	77.19	1.98	69.62	1.41
1519	77.07	1.98	69.56	1.41
1520	77.19	1.98	69.46	1.41
1521	77.35	1.98	69.37	1.41
1522	76.95	1.98	69.32	1.41
1523	77.21	1.98	69.26	1.41
1524	77.12	1.98	69.23	1.41
1525	77.04	1.7	69.16	1.69
1526	76.89	1.7	69.07	1.69
1527	77.19	1.7	68.97	1.69
1528	76.66	1.7	68.96	1.69
1529	76.55	1.7	68.89	1.69
1530	76.54	1.7	68.82	1.69
1531	76.43	1.7	68.77	1.69
1532	76.6	1.7	68.79	1.69
1533	76.57	1.7	68.73	1.69
1534	76.31	1.7	68.75	1.69
1535	76.25	1.7	68.7	1.69
1536	76.49	1.7	68.62	1.69
1537	76.92	1.7	68.54	1.69
1538	76.05	1.7	68.47	1.69
1539	76.02	1.7	68.47	1.69
1540	76.31	1.7	68.36	1.69
1541	75.96	1.7	68.32	1.69
1542	76.02	1.7	68.25	1.69
1543	75.79	1.7	68.06	1.69
1544	76.31	1.7	67.97	1.69
1545	75.53	1.7	67.87	1.69
1546	75.32	1.7	67.82	1.69
1547	75.32	1.7	67.49	1.69
1548	75.26	1.7	67.63	1.69
1549	75.56	1.7	67.56	1.69
1550	75.27	1.77	67.53	1.63
1551	75.18	1.77	67.53	1.63
1552	75.56	1.77	67.5	1.63
1553	75.21	1.77	67.5	1.63
1554	75.12	1.77	67.46	1.63
1555	74.8	1.77	67.6	1.63
1556	74.57	1.77	67.37	1.63
1557	74.98	1.77	67.27	1.63
1558	74.74	1.77	67.23	1.63
1559	74.8	1.77	67.18	1.63
1560	74.62	1.77	67.08	1.63
1561	74.35	1.77	66.98	1.63
1562	74.59	1.77	66.98	1.63
1563	74.5	1.77	66.85	1.63
1564	74.59	1.77	66.75	1.63
1565	74.2	1.77	66.69	1.63
1566	74.65	1.77	66.62	1.63
1567	74.39	1.77	66.55	1.63
1568	73.81	1.77	66.45	1.63
1569	74.12	1.77	66.43	1.63
1570	73.66	1.77	66.45	1.63
1571	73.96	1.77	66.26	1.63
1572	73.74	1.77	66.4	1.63
1573	73.56	1.77	66.16	1.63
1574	73.67	1.77	66.13	1.63
1575	73.97	1.3	65.9	1.63
1576	73.17	1.3	65.97	1.63
1577	73.41	1.3	65.81	1.63
1578	73.21	1.3	65.81	1.63
1579	73.45	1.3	65.78	1.63
1580	72.99	1.3	65.68	1.63
1581	73.14	1.3	65.64	1.63
1582	72.71	1.3	65.51	1.63
1583	72.87	1.3	65.37	1.63
1584	72.91	1.3	65.41	1.63
1585	72.25	1.3	65.34	1.63
1586	72.52	1.3	65.34	1.63
1587	72.63	1.3	65.28	1.63
1588	72.56	1.3	65.31	1.63
1589	72.6	1.3	65.21	1.63
1590	72.67	1.3	65.11	1.63
1591	72.6	1.3	65.01	1.63
1592	72.44	1.3	65.08	1.63
1593	72.67	1.3	64.95	1.63
1594	72.56	1.3	64.85	1.63
1595	71.83	1.3	64.91	1.63
1596	72.37	1.3	64.75	1.63
1597	72.02	1.3	64.75	1.63
1598	72.06	1.3	64.75	1.63
1599	72.06	1.3	64.62	1.63
1600	72.14	1.83	64.59	1.31
1601	71.95	1.83	64.49	1.31
1602	71.95	1.83	64.42	1.31
1603	71.64	1.83	64.32	1.31
1604	71.49	1.83	64.26	1.31
1605	71.37	1.83	64.26	1.31
1606	71.64	1.83	64.19	1.31
1607	71.72	1.83	64.16	1.31
1608	71.14	1.83	64.13	1.31
1609	71.07	1.83	63.99	1.31
1610	71.18	1.83	64.03	1.31
1611	71.1	1.83	63.93	1.31
1612	71.14	1.83	63.93	1.31
1613	71.18	1.83	63.9	1.31
1614	71.1	1.83	63.93	1.31
1615	70.84	1.83	63.86	1.31
1616	70.5	1.83	63.86	1.31
1617	70.73	1.83	63.83	1.31
1618	70.76	1.83	63.73	1.31
1619	70.23	1.83	63.73	1.31
1620	70.77	1.83	63.6	1.31
1621	70.73	1.83	63.5	1.31
1622	70.8	1.83	63.47	1.31
1623	70.72	1.83	63.43	1.31
1624	70.73	1.83	63.43	1.31
1625	70.54	1.6	63.4	1.19
1626	70.35	1.6	63.4	1.19
1627	70.39	1.6	63.34	1.19
1628	70.31	1.6	63.3	1.19
1629	70.47	1.6	63.3	1.19
1630	70.27	1.6	63.27	1.19
1631	70.23	1.6	63.24	1.19
1632	70.42	1.6	63.17	1.19
1633	69.89	1.6	63.07	1.19
1634	69.93	1.6	63.01	1.19
1635	69.89	1.6	63.01	1.19
1636	69.93	1.6	62.91	1.19
1637	70.16	1.6	62.94	1.19
1638	69.85	1.6	62.84	1.19
1639	69.92	1.6	62.78	1.19
1640	69.77	1.6	62.74	1.19
1641	69.66	1.6	62.65	1.19
1642	69.85	1.6	62.55	1.19
1643	69.74	1.6	62.52	1.19
1644	69.81	1.6	62.48	1.19
1645	69.58	1.6	62.35	1.19
1646	69.63	1.6	62.35	1.19
1647	69.82	1.6	62.35	1.19
1648	69.61	1.6	62.42	1.19
1649	69.32	1.6	62.38	1.19
1650	69.13	1.41	62.22	1.18
1651	69.43	1.41	62.15	1.18
1652	69.43	1.41	62.12	1.18
1653	69.16	1.41	62.08	1.18
1654	69.08	1.41	61.98	1.18
1655	69.16	1.41	61.85	1.18
1656	68.89	1.41	61.79	1.18
1657	68.81	1.41	61.76	1.18
1658	69.01	1.41	61.63	1.18
1659	68.89	1.41	61.57	1.18
1660	68.6	1.41	61.5	1.18
1661	68.29	1.41	61.46	1.18
1662	68.69	1.41	61.4	1.18
1663	68.91	1.41	61.33	1.18
1664	68.27	1.41	61.23	1.18
1665	68.4	1.41	61.23	1.18
1666	68.44	1.41	61.17	1.18
1667	68.22	1.41	60.84	1.18
1668	68.11	1.41	60.77	1.18
1669	67.97	1.41	60.77	1.18
1670	68.04	1.41	60.74	1.18
1671	68.15	1.41	60.7	1.18
1672	68.13	1.41	60.67	1.18
1673	68.11	1.41	60.67	1.18
1674	68.02	1.41	60.72	1.18
1675	68.09	1.04	60.75	1.47
1676	67.59	1.04	60.67	1.47
1677	67.97	1.04	60.64	1.47
1678	67.97	1.04	60.6	1.47
1679	67.71	1.04	60.51	1.47
1680	67.97	1.04	60.5	1.47
1681	67.82	1.04	60.47	1.47
1682	67.75	1.04	60.47	1.47
1683	67.42	1.04	60.43	1.47
1684	67.73	1.04	60.37	1.47
1685	67.55	1.04	60.34	1.47
1686	67.44	1.04	60.3	1.47
1687	67.34	1.04	60.24	1.47
1688	67.12	1.04	60.11	1.47
1689	66.91	1.04	60.11	1.47
1690	66.83	1.04	60.08	1.47
1691	66.91	1.04	59.74	1.47
1692	66.8	1.04	59.72	1.47
1693	66.8	1.04	59.58	1.47
1694	66.64	1.04	59.53	1.47
1695	66.88	1.04	59.49	1.47
1696	66.67	1.04	59.45	1.47
1697	66.61	1.04	59.36	1.47
1698	66.26	1.04	59.33	1.47
1699	65.99	1.04	59.31	1.47
1700	66.01	2.08	59.35	1.4
1701	66.47	2.08	59.31	1.4
1702	66.47	2.08	59.25	1.4
1703	66.25	2.08	59.19	1.4
1704	66.29	2.08	59.19	1.4
1705	65.96	2.08	59.15	1.4
1706	66.23	2.08	59.15	1.4
1707	66.01	2.08	59.02	1.4
1708	66.23	2.08	58.96	1.4
1709	66.45	2.08	58.96	1.4
1710	65.85	2.08	58.9	1.4
1711	65.87	2.08	58.92	1.4
1712	65.76	2.08	58.86	1.4
1713	65.39	2.08	58.82	1.4
1714	65.71	2.08	58.7	1.4
1715	66.03	2.08	58.59	1.4
1716	65.37	2.08	58.49	1.4
1717	65.09	2.08	58.43	1.4
1718	65.04	2.08	58.31	1.4
1719	64.66	2.08	58.28	1.4
1720	65.16	2.08	58.28	1.4
1721	65.2	2.08	58.34	1.4
1722	65.31	2.08	58.33	1.4
1723	65.16	2.08	58.27	1.4
1724	65.04	2.08	58.2	1.4
1725	65.22	0.79	58.2	1.15
1726	64.99	0.79	58.1	1.15
1727	64.99	0.79	58.1	1.15
1728	64.95	0.79	58.1	1.15
1729	65.06	0.79	58	1.15
1730	64.72	0.79	57.9	1.15
1731	64.45	0.79	57.96	1.15
1732	64.67	0.79	57.76	1.15
1733	64.94	0.79	57.7	1.15
1734	64.89	0.79	57.64	1.15
1735	64.67	0.79	57.55	1.15
1736	64.56	0.79	57.51	1.15
1737	64.23	0.79	57.41	1.15
1738	64.29	0.79	57.55	1.15
1739	64.4	0.79	57.47	1.15
1740	63.86	0.79	57.21	1.15
1741	64.14	0.79	57.21	1.15
1742	63.81	0.79	57.15	1.15
1743	63.86	0.79	57.11	1.15
1744	63.92	0.79	57.03	1.15
1745	63.92	0.79	57	1.15
1746	63.76	0.79	56.9	1.15
1747	64.13	0.79	56.84	1.15
1748	63.17	0.79	56.74	1.15
1749	63.49	0.79	56.66	1.15
1750	63.22	2	56.66	1.54
1751	62.9	2	56.64	1.54
1752	63.01	2	56.58	1.54
1753	63.54	2	56.47	1.54
1754	63	2	56.53	1.54
1755	62.68	2	56.43	1.54
1756	62.58	2	56.27	1.54
1757	62.58	2	56.29	1.54
1758	62.9	2	56.25	1.54
1759	62.47	2	56.25	1.54
1760	62.84	2	56.19	1.54
1761	62.79	2	56.13	1.54
1762	62.58	2	56.15	1.54
1763	62.74	2	56.04	1.54
1764	62.47	2	55.94	1.54
1765	62.79	2	55.98	1.54
1766	62.84	2	55.88	1.54
1767	62.53	2	55.84	1.54
1768	62.15	2	55.76	1.54
1769	62.79	2	55.74	1.54
1770	62.52	2	55.68	1.54
1771	62.3	2	55.62	1.54
1772	62.15	2	55.6	1.54
1773	62.15	2	55.5	1.54
1774	62.09	2	55.5	1.54
1775	61.98	1.24	55.41	1.25
1776	62.15	1.24	55.43	1.25
1777	62.25	1.24	55.39	1.25
1778	61.98	1.24	55.31	1.25
1779	61.92	1.24	55.27	1.25
1780	61.72	1.24	55.23	1.25
1781	61.92	1.24	55.19	1.25
1782	61.87	1.24	55.09	1.25
1783	61.45	1.24	55.03	1.25
1784	61.5	1.24	54.88	1.25
1785	61.33	1.24	54.76	1.25
1786	61.17	1.24	54.74	1.25
1787	61.18	1.24	54.68	1.25
1788	61.18	1.24	54.62	1.25
1789	61.34	1.24	54.61	1.25
1790	61.11	1.24	54.51	1.25
1791	61.05	1.24	54.47	1.25
1792	60.91	1.24	54.41	1.25
1793	60.79	1.24	54.37	1.25
1794	60.91	1.24	54.35	1.25
1795	60.58	1.24	54.33	1.25
1796	60.58	1.24	54.29	1.25
1797	60.75	1.24	54.35	1.25
1798	60.45	1.24	54.29	1.25
1799	60.48	1.24	54.29	1.25
1800	61.02	0.96	54.27	1.14
1801	60.81	0.96	54.22	1.14
1802	61.07	0.96	54.16	1.14
1803	61.02	0.96	54.04	1.14
1804	60.79	0.96	53.98	1.14
1805	60.79	0.96	53.98	1.14
1806	60.73	0.96	53.9	1.14
1807	60.46	0.96	53.79	1.14
1808	60.31	0.96	53.75	1.14
1809	60.36	0.96	53.69	1.14
1810	59.82	0.96	53.32	1.14
1811	59.82	0.96	53.54	1.14
1812	59.87	0.96	53.45	1.14
1813	59.8	0.96	53.22	1.14
1814	59.63	0.96	53.22	1.14
1815	59.87	0.96	53.12	1.14
1816	59.66	0.96	53.16	1.14
1817	59.8	0.96	53.1	1.14
1818	59.8	0.96	53.06	1.14
1819	60.07	0.96	53.06	1.14
1820	59.49	0.96	53	1.14
1821	59.64	0.96	52.95	1.14
1822	59.61	0.96	53.01	1.14
1823	59.43	0.96	52.91	1.14
1824	59.6	0.96	52.86	1.14
1825	59.58	1.44	52.85	1.42
1826	59.52	1.44	52.82	1.42
1827	59.67	1.44	52.75	1.42
1828	58.99	1.44	52.67	1.42
1829	58.99	1.44	52.72	1.42
1830	58.99	1.44	52.65	1.42
1831	58.99	1.44	52.67	1.42
1832	59.08	1.44	52.63	1.42
1833	59.06	1.44	52.6	1.42
1834	59.24	1.44	52.57	1.42
1835	59.04	1.44	52.53	1.42
1836	59.08	1.44	52.54	1.42
1837	59.02	1.44	52.54	1.42
1838	58.91	1.44	52.44	1.42
1839	58.85	1.44	52.53	1.42
1840	58.97	1.44	52.44	1.42
1841	58.87	1.44	52.47	1.42
1842	58.79	1.44	52.42	1.42
1843	58.67	1.44	52.32	1.42
1844	58.67	1.44	52.27	1.42
1845	58.75	1.44	52.01	1.42
1846	58.35	1.44	52.05	1.42
1847	58.05	1.44	51.95	1.42
1848	57.84	1.44	51.7	1.42
1849	58.15	1.44	51.73	1.42
1850	58.21	1.37	51.63	1.22
1851	58.11	1.37	51.69	1.22
1852	58.21	1.37	51.63	1.22
1853	57.92	1.37	51.52	1.22
1854	57.78	1.37	51.58	1.22
1855	57.54	1.37	51.47	1.22
1856	57.7	1.37	51.48	1.22
1857	57.41	1.37	51.37	1.22
1858	57.71	1.37	51.36	1.22
1859	57.88	1.37	51.29	1.22
1860	57.58	1.37	51.37	1.22
1861	57.52	1.37	51.32	1.22
1862	57.69	1.37	51.27	1.22
1863	57.58	1.37	51.27	1.22
1864	57.41	1.37	51.28	1.22
1865	57.48	1.37	51.24	1.22
1866	57.24	1.37	51.19	1.22
1867	57.21	1.37	50.82	1.22
1868	57.15	1.37	50.71	1.22
1869	57.15	1.37	50.71	1.22
1870	56.88	1.37	50.66	1.22
1871	56.98	1.37	50.6	1.22
1872	56.28	1.37	50.49	1.22
1873	56.44	1.37	50.38	1.22
1874	56.54	1.37	50.38	1.22
1875	56.41	1.8	50.38	1.25
1876	56.34	1.8	50.18	1.25
1877	56.28	1.8	50.18	1.25
1878	56.24	1.8	50.18	1.25
1879	56.11	1.8	50.06	1.25
1880	56.18	1.8	50.11	1.25
1881	56.18	1.8	50.22	1.25
1882	55.91	1.8	50.01	1.25
1883	56.41	1.8	49.97	1.25
1884	55.91	1.8	49.81	1.25
1885	55.71	1.8	49.86	1.25
1886	55.65	1.8	49.75	1.25
1887	55.35	1.8	49.75	1.25
1888	55.61	1.8	49.65	1.25
1889	55.25	1.8	49.69	1.25
1890	55.71	1.8	49.59	1.25
1891	55.34	1.8	49.54	1.25
1892	55.21	1.8	49.55	1.25
1893	55.55	1.8	49.45	1.25
1894	55.21	1.8	49.39	1.25
1895	55.34	1.8	49.38	1.25
1896	55.78	1.8	49.38	1.25
1897	55.45	1.8	49.33	1.25
1898	55.48	1.8	49.28	1.25
1899	55.21	1.8	49.23	1.25
1900	55.54	0.87	49.18	1.2
1901	55.18	0.87	49.18	1.2
1902	55.41	0.87	49.13	1.2
1903	55.02	0.87	49.13	1.2
1904	55.31	0.87	49.07	1.2
1905	55.08	0.87	49.07	1.2
1906	54.71	0.87	48.97	1.2
1907	55.37	0.87	48.88	1.2
1908	54.87	0.87	48.87	1.2
1909	54.77	0.87	48.71	1.2
1910	54.67	0.87	48.71	1.2
1911	54.53	0.87	48.61	1.2
1912	54.67	0.87	48.61	1.2
1913	54.53	0.87	48.45	1.2
1914	54.46	0.87	48.51	1.2
1915	54.43	0.87	48.4	1.2
1916	54.52	0.87	48.35	1.2
1917	54.38	0.87	48.35	1.2
1918	54.18	0.87	48.23	1.2
1919	54.21	0.87	48.24	1.2
1920	53.95	0.87	48.13	1.2
1921	53.97	0.87	48.13	1.2
1922	54.24	0.87	48.03	1.2
1923	53.92	0.87	48.03	1.2
1924	54.06	0.87	47.98	1.2
1925	53.32	2.22	47.92	1.26
1926	53.61	2.22	47.83	1.26
1927	53.51	2.22	47.83	1.26
1928	53.49	2.22	47.82	1.26
1929	53.32	2.22	47.77	1.26
1930	53.3	2.22	47.71	1.26
1931	53.3	2.22	47.71	1.26
1932	53.46	2.22	47.61	1.26
1933	53.39	2.22	47.56	1.26
1934	53.42	2.22	47.51	1.26
1935	53.23	2.22	47.46	1.26
1936	53.32	2.22	47.35	1.26
1937	53.06	2.22	47.29	1.26
1938	53.32	2.22	47.3	1.26
1939	53.4	2.22	47.25	1.26
1940	52.8	2.22	47.25	1.26
1941	53.03	2.22	47.25	1.26
1942	53.13	2.22	47.2	1.26
1943	52.94	2.22	47.09	1.26
1944	53.06	2.22	46.99	1.26
1945	52.82	2.22	47.04	1.26
1946	52.77	2.22	46.88	1.26
1947	51.99	2.22	47.04	1.26
1948	52.79	2.22	46.83	1.26
1949	51.78	2.22	46.78	1.26
1950	52.43	0.89	46.72	1.2
1951	52.36	0.89	46.67	1.2
1952	52.5	0.89	46.62	1.2
1953	52.13	0.89	46.57	1.2
1954	52.36	0.89	46.51	1.2
1955	52.24	0.89	46.51	1.2
1956	51.34	0.89	46.46	1.2
1957	52.04	0.89	46.46	1.2
1958	52.39	0.89	46.36	1.2
1959	52.58	0.89	46.31	1.2
1960	51.15	0.89	46.25	1.2
1961	52.07	0.89	46.2	1.2
1962	50.73	0.89	46.15	1.2
1963	51.36	0.89	46.15	1.2
1964	52.04	0.89	46.1	1.2
1965	51.17	0.89	46.05	1.2
1966	51.11	0.89	45.99	1.2
1967	51.21	0.89	45.99	1.2
1968	52.03	0.89	45.89	1.2
1969	51.11	0.89	45.84	1.2
1970	50.94	0.89	45.78	1.2
1971	50.88	0.89	45.73	1.2
1972	51.62	0.89	45.68	1.2
1973	51.81	0.89	45.63	1.2
1974	51.28	0.89	45.58	1.2
1975	50.32	2.11	45.52	1.2
1976	51.08	2.11	45.47	1.2
1977	50.35	2.11	45.36	1.2
1978	50.35	2.11	45.31	1.2
1979	50.58	2.11	45.26	1.2
1980	49.77	2.11	45.21	1.2
1981	50.27	2.11	45.16	1.2
1982	50.4	2.11	45.1	1.2
1983	50.6	2.11	45.1	1.2
1984	50.55	2.11	45.1	1.2
1985	50.26	2.11	45.1	1.2
1986	49.85	2.11	45	1.2
1987	50.47	2.11	44.95	1.2
1988	50.98	2.11	44.95	1.2
1989	50.53	2.11	44.9	1.2
1990	50.03	2.11	44.84	1.2
1991	50.63	2.11	44.79	1.2
1992	50.64	2.11	44.79	1.2
1993	49.98	2.11	44.74	1.2
1994	49.88	2.11	44.58	1.2
1995	49.48	2.11	44.42	1.2
1996	49.79	2.11	44.37	1.2
1997	49.71	2.11	44.37	1.2
1998	49.65	2.11	44.27	1.2
[truncated: 11,993 more rows]
